# Supplementary material for: Improvement of prediction ability by integrating multi-omic datasets in barley
Source: BMC Genomics. 2022 Mar 12;23:200. doi: 10.1186/s12864-022-08337-7 (PMC8917753; doi:10.1186/s12864-022-08337-7)
Supplement: Supplementary file 2 — Additional file 2 Supplementary Table S1. [file 12864_2022_8337_MOESM2_ESM.csv]

inbreds	LA	PH	HT
Ancap2	4.97950695249458	71.3919036072991	74.348030284518
CM67	2.51704825236366	48.7504586620699	59.322788520385
Georgie	5.09204102486824	63.5036993390001	73.6767058106468
HOR12830	4.56282824333398	56.1607087535899	73.0945039552772
HOR1842	3.58926005194892	63.4293078395668	75.6490741717973
HOR383	5.20595620301446	75.1160502206961	72.0348687481887
HOR7985	4.17912248239068	65.0020473753132	64.5349903744691
HOR8160	4.03421284820043	68.9362956319518	69.2718915553178
IG128104	3.73791057532654	65.5076468319228	67.7462869223573
IG128216	4.50953276917148	66.3260057358151	60.7550825855582
IG31424	6.29342886174934	61.8598576120938	79.7275105909614
ItuNative	3.12994939100511	62.8040811777263	57.3087897473543
K10693	4.89741411025062	75.6387248631211	65.7840975242434
K10877	4.44417004094929	62.8041873024857	70.2211888517446
Kharsila	5.0594888742118	66.8096240088138	69.5511694769258
Kombyne	5.0788524011452	54.4562758400241	70.4172229110565
Lakhan	2.98049728831715	61.8774869013182	58.0457693449617
Namhaebori	3.67637734241681	62.9880887537895	62.3816515467597
Sanalta	4.22943253726241	64.3597414175657	67.660115751929
Sissy	6.01061714925815	68.9609685513672	70.0777822529344
SprattArcher	5.33932449122208	79.7474882891551	82.2273526503119
Unumli-Arpa	4.68701590892594	60.8633498572137	64.604674022532
W23829/803911	7.0665584109834	73.2292250958343	74.3042446202081
