# Supplementary material for: Improvement of prediction ability by integrating multi-omic datasets in barley
Source: BMC Genomics. 2022 Mar 12;23:200. doi: 10.1186/s12864-022-08337-7 (PMC8917753; doi:10.1186/s12864-022-08337-7)
Supplement: Supplementary file 3 — Additional file 3 Supplementary Table S2. [file 12864_2022_8337_MOESM3_ESM.csv]

Metabolite:Class	Metabolite:Name	Metabolite:MPIMP-ID	Metabolite:Sum Formula	Metabolite:KEGG-ID [preferred]	Metabolite:CAS-ID [preferred]	Analyte:Derivate	Analyte:MPIMP-ID	selected.metabilte.name	Analyte:TIME EXPECTED [minutes]_Düsseldorf	Analyte:TIME EXPECTED [RI]_GMD	Experiment:Cluster_Time [minutes]	Experiment:Cluster_Time [RI]	Experiment:TIME DEVIATION (minutes) [%]	Experiment:TIME DEVIATION (RI) [%]	Experiment:Cluster_Size	Experiment:MATCHING FRAGMENT COUNT	Experiment:MATCH VALUE	Spectrum	Ancap2	Ancap2	Ancap2	Ancap2	CM67	CM67	CM67	CM67	Georgie	Georgie	Georgie	Georgie	HOR12830	HOR12830	HOR12830	HOR12830	HOR1842	HOR1842	HOR1842	HOR1842	HOR383	HOR383	HOR383	HOR383	HOR7985	HOR7985	HOR7985	HOR7985	HOR8160	HOR8160	HOR8160
Acids	Benzene-1,2,4-triol	M001237	NA	NA	NA	Benzene-1,2,4-triol (3TMS)	A161002-101	Benzene-1,2,4-triol	NA	1598.07	11.96	1595.78	NA	-0.14	4	4	986	239:3349 240:1454 342:3557 343:1562	0.013682952743794	0.016229177380609	0.013101807614083	0.006743576462123	0.010192204598471	0.014587862038659	0.010334632830397	0.007106923203846	0.011468793105473	0.011901485746328	0.009041882289584	0.010927109422582	0.010755569225248	0.019677764537216	0.008113086365499	0.004058216717594	0.017638485072849	0.019343703740292	0.010553123767223	0.010279902191198	0.013683636687002	0.014915792075712	0.008381321676656	0.01088599470126	0.010835731517877	0.011713347017862	0.011026232195871	0.00530138722335	0.012788427628247	0.0145817322899	0.01294500752319
Acids	Benzoic acid	M000347	C7H6O2	C00180	65-85-0	Benzoic acid (1TMS)	A128003-101	Benzoic acid	NA	1250.39	8.24	1230.02	NA	-1.63	11	11	810	77:95612 105:20136 106:3367 135:26091 136:4563 137:1957 179:37272 180:7901 181:2522 193:5783 194:2610	0.002259563292044	0.00199548708661	0.00165662025817	0.002283969043541	0.002249369464923	0.002685765119846	0.001566323252742	0.002436051925755	0.001817361605795	0.001673590598482	0.002175823100752	0.001679791582732	0.002905318958608	0.003020839715942	0.001312993335405	0.002095050286623	0.003170479358216	0.003359978737639	0.003544529839629	0.001836242276952	0.002675622991253	0.002104242169739	0.002163433425933	0.002271610982354	0.002924202767558	0.001843119216956	0.00214347097135	0.002428897660902	0.002570246316447	0.002592716798055	0.002085328060889
Acids	Benzoic acid, 3-hydroxy- OR Benzoic acid, 4-hydroxy-	M000574	NA	NA	NA	Benzoic acid, 3-hydroxy- (2TMS)	A158007-101	Benzoic acid, 3-hydroxy- OR Benzoic acid, 4-hydroxy-	NA	1568.99	12.14	1614.72	NA	2.91	11	11	888	179:2795 193:6931 194:4731 223:10845 224:3627 225:4691 267:8134 268:3905 269:5026 282:3968 283:3686	0.000822962623819	0.001243915439858	0.001023030291583	0.000878287498452	0.000649237616939	0.001210268845178	0.00122566094599	0.001022434197149	0.001676629045548	0.00161802214062	0.00124939101347	0.00097317679735		0.00167969637976	0.001094050897533		0.003830293046605	0.004957498541646	0.002385065822465	0.000894639512331	0.002458906546277	0.002512010113938	0.001365119660721	0.000834678295629	0.000703083115518	0.00099677170032	0.001304388200304		0.000764140846178	0.001093906217291	0.001607031869004
Acids	Boric acid	M001531	NA	NA	NA	Boric acid (3TMS)	A098003-101	Boric acid	NA	971.63	5.38	954.95	NA	-1.72	29	24	895	87:5166 91:5475 95:1714 115:4991 133:21616 145:1616 174:3305 175:16112 176:3358 189:11514 190:2488 191:19979 192:3770 193:3369 205:19478 206:4270 221:219839 222:57207 223:32583 224:7206 247:1989 262:8714 263:39875 264:10863 265:3188 266:1783 281:14676 282:4633 283:2836	0.006486441839431	0.007880209657012	0.007093047366348	0.006924076060796	0.005590519836365	0.008711370341948	0.005448015304573	0.009044646497196	0.007053138105339	0.005819682782302	0.009787927718952	0.007115834492485	0.006747500099543	0.010472432585979	0.005632614952693	0.009230905539523	0.010421587224001	0.010133655684676	0.012719491738929	0.008477714564411	0.008520962647945	0.006151185929405	0.008053153391254	0.008197969476427	0.007558039331603	0.007060406745177	0.007074551941458	0.009184581999266	0.006638831574575	0.008344534765329	0.007193844534846
Acids	Citric acid	M000069	C6H8O7	C00158	77-92-9	Citric acid (4TMS)	A182004-101	Citric acid	13.99	1803.92	13.93	1801.35	-0.42	-0.14	102	89	912	99:6405 101:2642 103:3844 115:7176 116:3908 119:2653 129:25693 131:24870 132:4008 133:41695 134:7957 135:3738 139:4858 141:4936 143:18006 144:2214 145:2087 150:6842 151:4619 161:1876 163:7078 164:1717 169:3559 171:4875 173:2383 175:1913 183:78138 184:10939 185:9205 189:5239 190:3223 193:2418 201:2975 204:5215 205:4071 206:1800 207:8087 208:2432 209:2119 211:81569 212:12219 213:9330 214:2533 215:9…	0.018551794389034	0.01730260351296	0.016745134195073	0.022246774397556	0.026064876930744	0.031045185664777	0.011633094899429	0.018246628452042	0.005887220782883	0.009075692917405	0.008091128737605	0.009071438090599	0.012781542327993	0.015499981604818	0.014990263034045	0.022222604082991	0.00545497846294	0.005841078636243	0.004721730616183	0.005858737795509	0.021648441920011	0.019531344131433	0.008957973543045	0.013816557363562	0.006406097973809	0.004134877716856	0.005838304007635	0.004766892459191	0.006734082184075	0.008508495073163	0.007537325849019
Acids	Fumaric acid	M000067	C4H4O4	C00122	110-17-8	Fumaric acid (2TMS)	A137001-101	Fumaric acid	9.34	1346.94	9.29	1331.07	-0.50	-1.18	9	9	979	83:4622 115:5974 133:5999 143:5961 155:5504 217:4675 245:28137 246:7044 247:5031	0.001036222640943	0.000909583786481	0.000599051447591	0.000806870380583	0.001106526984832	0.001201772788954	0.000512178591566	0.000823091736958	0.00046728902371	0.000574043219413	0.000413894719269	0.000604704249468	0.001139044929437	0.000806403619738	0.0006494484834	0.001369751987019	0.000870422972431	0.00110078809844	0.000864530754691	0.000928164082912	0.001321815000303	0.000624892316625	0.000398063918336	0.000537470776043	0.000529775076317	0.000350222070395	0.000386802123125	0.000366031182666	0.00092277188646	0.000780520522044	0.000821160455536
Acids	Glutaric acid, 2-oxo-	M000571	C5H6O5	C00026	328-50-7	Glutaric acid, 2-oxo- (1MEOX) (2TMS) MP	A158004-101	Glutaric acid, 2-oxo-	11.74	1572.85	11.68	1566.90	-0.53	-0.38	20	20	935	89:3975 112:2737 144:1809 154:2825 156:8358 170:5053 172:1543 186:3536 198:13823 199:2952 200:1716 201:1495 202:3027 229:2530 244:2279 272:1385 288:5425 289:1933 304:4466 305:1616	0.015922249394359	0.007995751876087	0.007215962712924	0.018790641948773	0.031025245902452	0.00342706243765	0.010915596866636	0.005919158746453	0.015166788740162	0.015987752452291	0.008797382453071	0.019551376206828	0.025137126206589	0.014350766884453	0.007056041750471	0.014206994633241	0.019316966187531	0.008937039140787	0.002781808059118	0.004553848216657	0.019192473320432	0.013312755770461	0.005687992919607	0.008812255482926	0.015237281206773	0.004088219958325	0.006279602751265	0.00820209681857	0.009748550779557	0.005484996994667	0.003904401763369
Acids	Glycolic acid	M000886	C2H4O3	C00160	79-14-1	Glycolic acid (2TMS)	A106002-101	Glycolic acid	6.32	1062.89	6.31	1044.35	-0.16	-1.74	11	11	957	81:4705 115:4517 133:8920 150:3626 161:5394 162:4581 177:15087 178:2538 179:2260 205:8325 206:3395	0.003405798563883	0.003373295291984	0.003443529814316	0.003828047236774	0.003742009856111	0.004806846625526	0.003088720577717	0.004980740287912	0.003077643220434	0.003148866662639	0.003725031763818	0.003317668544209	0.002753789130722	0.003959881986101	0.001966469631102	0.003106112792087	0.004866439509751	0.004659398054087	0.004812000048571	0.002806434004054	0.00333283804347	0.002585046579275	0.002893319424099	0.002403404930946	0.003428501316059	0.002622737749	0.003941308225145	0.003132377729621	0.002574011351498	0.00395368966108	0.004257234593534
Acids	Maleic acid	M000076	C4H4O4	C01384	110-16-7	Maleic acid (2TMS)	A133003-101	Maleic acid	8.92	1300.72	8.88	1291.19	-0.47	-0.73	3	3	978	83:5123 133:6280 245:8319					0.000673545321854												0.001172336714955	0.001005278776482			0.000870039454557
Acids	Malic acid	M000065	C4H6O5	C00149	97-67-6	Malic acid (3TMS)	A149001-101	Malic acid	10.89	1479.34	10.84	1480.09	-0.43	0.05	108	78	946	76:22287 83:2223 85:3699 87:3695 91:2342 99:5324 101:82669 102:7869 103:9617 113:2500 115:9844 116:13202 117:12291 118:3541 119:7930 120:2592 129:10229 131:50177 132:6994 133:189639 134:30271 135:14754 136:3004 142:1864 143:32925 144:4321 145:2896 146:5009 150:18866 151:13457 152:6237 153:4213 155:2605 157:2770 159:3287 161:2714 162:2213 171:34874 172:4508 173:4157 175:100284 176:17399 177:14595 …	0.0094272815519	0.006580644073698	0.005248695879598	0.008388036489533	0.013059586457711	0.027347859533354	0.00511530561401	0.013000578741478	0.002992371834362	0.003727945175358	0.003838065156492	0.005208104960608	0.005980917931204	0.007551741599924	0.007199019705616	0.016055723547562	0.004144098363485	0.004303790590606	0.003450093712736	0.002844509857652	0.014905034088677	0.01165763995335	0.004091732235574	0.006221517108475	0.004290483397963	0.002911925342958	0.003009303257496	0.002776461689981	0.003972764984795	0.00915001102779	0.003659247555763
Acids	Oxalic acid	M000070	C2H2O4	C00209	144-62-7	Oxalic acid (2TMS)	A113002-101	Oxalic acid	NA	1118.32	6.94	1105.00	NA	-1.19	15	15	957	101:2493 102:3127 103:4604 115:2692 117:3385 133:15426 150:5053 151:1823 175:9048 176:1820 190:12234 191:2519 192:1815 219:5953 220:1768	0.01109150225059	0.015140558226617	0.007463927008075	0.007939898862616	0.005904587852451	0.011733898717738	0.007364434236004	0.004067409974416	0.00530570324472	0.006272946386819	0.006627893973619	0.00638998207338	0.006607740789663	0.013494492191091	0.006152509809635	0.00404153487893	0.005357799846201	0.007149275608656	0.008237716194143	0.00530139066189	0.004370824117724	0.00772389364438	0.005674636274358	0.006679353525827	0.005837736572984	0.006753759849314	0.005705843703194	0.003759039577796	0.007405003055973	0.011755607758571	0.004640350132373
Acids	Pyruvic acid	M000071	C3H4O3	C00022	127-17-3	Pyruvic acid (1MEOX) (1TMS)	A104002-101	Pyruvic acid	6.05	1036.91	6.03	1017.48	-0.33	-1.87	6	6	954	89:3285 115:2871 158:2225 174:7872 175:2487 176:1796	0.005030794885717	0.002206775082064	0.001557985350157	0.004196793828297	0.013155809159874	0.001739144049774	0.002161295363252	0.001744909779821	0.0056809007124	0.003076379327975	0.002663252618991	0.004727878223089	0.012340237019639	0.005212850677633	0.001543144396573	0.003743510982074	0.008353963096184	0.003276871304377	0.001223143004058	0.001920529779264	0.008770198550158	0.003891979107732	0.002184766510967	0.002568003779896	0.0055809410841	0.000910760482687	0.001421196972706	0.001935475208536	0.003310823339299	0.001552782897546	0.001331366756377
Acids	Quinic acid	M000007	C7H12O6	C00296	77-95-2	Quinic acid (5TMS)	A185001-101	Quinic acid	14.40	1842.69	14.34	1843.91	-0.41	0.07	66	65	936	101:3032 115:2856 129:2499 133:5513 141:2543 143:2886 151:2104 167:2184 169:2396 183:2827 189:2530 190:1871 191:7486 192:2477 193:2856 201:2304 204:6056 205:2577 206:2285 215:2733 216:2412 217:4024 218:1430 239:6052 240:2338 241:2013 243:2670 244:3010 245:1854 255:33634 256:9733 257:5084 258:2287 259:2259 283:2588 305:2343 313:2670 314:2014 329:2510 330:2480 331:2321 333:2338 334:5857 335:2778 33…	0.009829436764382	0.012060851102725	0.003688513686302	0.004351356469462	0.004991061005638	0.008539306250318	0.002941462547395	0.004015073294197	0.001754789652216	0.002301661174578	0.002089193550399	0.00340227345085	0.003226755598108	0.003413727830849	0.003907346714009	0.004675628082432	0.002514747960261	0.001923484008502	0.002653373222441	0.002438790996137	0.001015984468029	0.00209099373283	0.002330797301356	0.003229273760662	0.003869840139241	0.001859436539507	0.002675063770338	0.002159155257077	0.002704080597516	0.003456413445968	0.002482650518859
Acids	Shikimic acid	M000607	C7H10O5	C00493	138-59-0	Shikimic acid (4TMS)	A181002-101	Shikimic acid	13.85	1794.63	13.79	1786.59	-0.44	-0.45	21	21	991	167:3372 181:2774 189:7658 190:2294 191:4457 204:59046 205:15182 206:7725 239:2915 254:4282 255:5174 256:2277 258:1490 305:1614 331:2728 372:5395 373:2981 374:2971 447:2874 462:3102 463:2529	0.006704508531012	0.004617014394437	0.003001022360975	0.003573405823129	0.004438861451455	0.003721008330488	0.001920276147887	0.003678569357081	0.004563850460257	0.004191847083702	0.002068562057695	0.003161719494907	0.003786789438328	0.00307750219531	0.003026858512876	0.003786070020228	0.004153270509742	0.002632685328857	0.002203980814213	0.001680414622352	0.00058351842065	0.002164458666108	0.001746029146673	0.002898536560632	0.004821175182264	0.003024523961253	0.004263696083761	0.00398685068078	0.004958860802207	0.003992187531707	0.002075768067182
Acids	Suberic acid	M000229	C8H14O4	C08278	505-48-6	Suberic acid (2TMS)	A171007-101	Suberic acid	NA	1698.82	12.75	1678.33	NA	-1.21	11	11	894	83:3489 93:4198 95:3913 129:3252 138:4225 139:5190 169:3147 187:3177 204:1937 213:4115 303:3720	0.008572389784405	0.007150662618621	0.004604958401481	0.008309678824822	0.007857529064188	0.010051660476284	0.005030071573361	0.008588193682285	0.006107412054523	0.007408642214948	0.006307031684992	0.008178291059584	0.00810343392735	0.01177798369116	0.007413023110116	0.005844778613521	0.010174400594856	0.007910910454141	0.010246838951212	0.005697944619587	0.008151374014738	0.007219196833543	0.011286421447656	0.007676903121157	0.007385520883998	0.005088006029557	0.00835123874463	0.007113354814497	0.007003296073619	0.011581915661407	0.007531722549509
Acids	Succinic acid	M000074	C4H6O4	C00042	110-15-6	Succinic acid (2TMS)	A134001-101	Succinic acid	9.00	1310.65	8.95	1298.54	-0.50	-0.92	8	7	964	128:1546 129:11821 143:1669 156:1583 157:1612 163:1516 218:2217 247:30080	0.01153389558931	0.01436716819953	0.015022675985315	0.016109565712978	0.010008581029789	0.016948539110406	0.009797536543885	0.020067089928958	0.007946539325291	0.010782593724923	0.013462565869879	0.011877020949218	0.00853705676739	0.016503823162873	0.010587776104938	0.012691760018077	0.012087838902908	0.01199548061898	0.016376200413534	0.010608980695115	0.00958440504853	0.008894630732044	0.010303815351806	0.010302579828529	0.011012407622713	0.010132096709021	0.012244563346331	0.009856487233896	0.008247055879556	0.013494321651811	0.013819998134675
Alcohols	Benzylalcohol	M000422	C7H8O	C00556	100-51-6	Benzylalcohol (1TMS)	A115003-101	Benzylalcohol	NA	1152.05	7.20	1130.09	NA	-1.91	5	5	980	91:14379 135:15470 165:17198 166:3325 180:1715	0.02545043097277	0.028005313073121	0.020094747939564	0.024798473802563	0.022873442629468	0.032558000654265	0.016489763756864	0.024436635909422	0.028076143770479	0.022562585782361	0.026565071997914	0.023122503652446	0.031425948233981	0.036888808388288	0.020807971586665	0.024097430140336	0.029856298045275	0.033173818173671	0.041000090680411	0.024413719892007	0.0294396234444	0.022403617830545	0.026553930845915	0.024795314363639	0.034104522109576	0.024342827486226	0.022032608078702	0.026694642689196	0.029940073367442	0.029601540415906	0.024965475707332
Alcohols	Docosan-1-ol, n-	M000749	NA	NA	NA	Docosan-1-ol, n- (1TMS)	A256002-101	Docosan-1-ol, n-	NA	2549.09	18.97	2487.54	NA	-2.41	26	23	930	81:2300 83:3897 85:2594 89:3072 91:2318 93:2403 95:1877 97:5007 99:1976 101:3016 103:6504 111:3416 113:1997 115:2153 125:2437 139:1834 153:1375 309:1598 367:1525 383:24099 384:11108 385:4894 386:2685 387:2259 401:2354 402:1692	0.041528987110388	0.008518434833449	0.016042556321756	0.014364353850454	0.00913980497939	0.006486812540876	0.021978713249777	0.03469607235264	0.002540570616991	0.000582129617373	0.00334642971704	0.004829698706534	0.014392191751921	0.008660950396688	0.008593487997331	0.01746980136135	0.009379621667595	0.008252172939106	0.008183950458962	0.004026794121616	0.003246250298982	0.002261734127932	0.003654494297642	0.003510556676322	0.005900578107651	0.00575792509454	0.043839545376431	0.032213022019215	0.002683382713416	0.003779496561954	0.02265810112962
Alcohols	Octadecan-1-ol, n-	M000704	C18H38O	NA	112-92-5	Octadecan-1-ol, n- (1TMS)	A215001-101	Octadecan-1-ol, n-	NA	2152.83	16.36	2108.84	NA	-2.04	7	7	978	85:1682 97:2081 111:1736 327:9411 328:4189 329:1751 330:1424	0.006100833845617	0.007772024595483	0.008958999015314	0.011132525416774	0.007103804333342	0.009431735857827	0.007110898583049	0.009638495233959	0.007135617806655	0.005907515838476	0.006581035991109	0.009506369630093	0.006306776789987	0.007761714164992	0.006066242521876	0.010290824113653	0.007459586171415	0.007333162684453	0.008059042624973	0.009592961929276	0.006223099682554	0.006009337761817	0.005994653275156	0.007551766858209	0.005823533183634	0.006851979141828	0.007563446086745	0.008850156439196	0.005113266606043	0.010353914924165	0.006710138192143
Alcohols	Propargyl Alcohol	M001321	NA	NA	NA	Propargyl Alcohol (1TMS)	A100007-101	Propargyl Alcohol	NA	1000.81	5.46	963.01	NA	-3.78	3	3	998	113:67421 114:7640 128:6436	0.02051286148569	0.040226857435514	0.035907221120642	0.035233557719101	0.025544102115609	0.038439195209178	0.024406579532073	0.038950078171178	0.02751525537194	0.023402488455101	0.043490849355552	0.033659082329024	0.026219095847153	0.051484277959507	0.030037800594771	0.029577944801141	0.023338084143679	0.032389700191437	0.045714288639452	0.022678080343886	0.026933407243069	0.023973812048157	0.042687679432453	0.030337706981756	0.033482175364509	0.032192739635302	0.039214014433628	0.038922552246435	0.033803804981029	0.041789617555647	0.04269048448132
Amino Acids	Alanine	M000026	C3H7NO2	C00041	56-41-7	Alanine (2TMS)	A110001-101	Alanine	6.65	1087.41	6.62	1074.54	-0.39	-1.18	24	22	998	86:3823 87:2464 92:1676 93:2336 94:7611 100:12123 101:3387 102:2553 103:9345 114:1891 115:2997 116:374084 117:65224 118:19239 119:2453 128:7277 132:3722 133:8461 144:1443 190:22505 191:4208 192:1987 218:8172 219:1744	0.027501947013805	0.015934058707465	0.010291394074958	0.011091150973751	0.025598714029339	0.030651789900609	0.022323918885321	0.01530934563239	0.009081616232159	0.009286322344005	0.020100346492373	0.015205127833779	0.017320011712228	0.018176041456814	0.014871383770172	0.019582922959602	0.011157014156408	0.009516624014709	0.0165064281128	0.01654427574709	0.010653926650063	0.009577503570981	0.018885154917176	0.014616418024427	0.022800599120871	0.009049291488388	0.013187164756992	0.012274844113768	0.016997090823009	0.012066360840863	0.0119249214346
Amino Acids	Alanine, 3-cyano-	M000466	C4H6N2O2	C02512	6232-19-5	Alanine, 3-cyano- (2TMS)	A138005-101	Alanine, 3-cyano-	NA	1371.75	9.64	1364.06	NA	-0.56	3	3	940	141:5496 142:2191 202:1815	0.005712181516719	0.002688970746505	0.001788515365897		0.00657693431528	0.002803162960284	0.034713141030285	0.014375358396488	0.008227295745814	0.007955214395723	0.046526701144344	0.00793148631422	0.002506766290239	0.00344977997786	0.001423418404815		0.0065477545061	0.004523634400902	0.004027721874191		0.001965338495316	0.003018021302766	0.001753882129699		0.006213063913338	0.019298032672636	0.022478727159214	0.007074237116425	0.016900744969609	0.013150862992815	0.00548350040798
Amino Acids	Alanine, beta-	M000027	C3H7NO2	C00099	107-95-9	Alanine, beta- (3TMS)	A144001-101	Alanine, beta-	10.26	1424.05	10.21	1418.78	-0.53	-0.37	8	8	852	86:5449 174:8083 175:4334 176:6127 248:9635 249:4351 250:7746 290:3947	0.00045316199715	0.00064136298848	0.000672483466811	0.001041068012894	0.001377983499969	0.002096722018135	0.003528024687948	0.003087787624507	0.001084831036008	0.001186787574955	0.002036516003654	0.001327793419056	0.000376796995424		0.000529285544057	0.000624074509805	0.00092868155889	0.001085604027449	0.001296787108135	0.000913903134817	0.00044398992388	0.000554040341323	0.000470574719343	0.000303202847118	0.000905430346042	0.000972096821244	0.001564067018196	0.001160880609521	0.00073250855999	0.00155604943873	0.001790045097542
Amino Acids	Asparagine	M000013	C4H8N2O3	C00152	70-47-3	Asparagine (2TMS)	A161001-101	not be used for our analyses	NA	1599.53	11.85	1584.54	NA	-0.94	22	22	865	100:5966 114:2676 116:8462 128:3888 129:3342 133:3845 141:2420 142:2107 143:2986 144:2251 159:10600 160:4156 161:2849 171:2046 186:3593 202:2510 215:2591 218:2418 233:2566 244:3245 261:2784 276:2307	0.002276339398527	0.000448630190552	0.000339091816114	0.00037716874435	0.003523635579311	0.001079998593483	0.019181359492664	0.012522624325466	0.004838764464309	0.004457840970837	0.034228532329304	0.005113075634041	0.000483712014996	0.000909056216198	0.000354949314781	0.000387395784363	0.000931409711462	0.0009009709453	0.001128364235298	0.000244469730401	0.00037180128515	0.000692296939002			0.002107811335427	0.014208439522439	0.009341846243247	0.004579916644476	0.008112555224899	0.008044637965267	0.001047676046142
Amino Acids	Asparagine	M000013	C4H8N2O3	C00152	70-47-3	Asparagine (4TMS) MP	A161004-101	Asparagine	NA	1594.18	12.04	1604.92	NA	0.67	6	6	901	188:2730 190:2076 206:1963 215:1954 216:2782 420:2300	0.005501679139866				0.007020098316895		0.037243097123482	0.015602154632698	0.010234175193422	0.011194450564085	0.045656208207708	0.007606387509088														0.025827043327836	0.020076398414718	0.006819283652495	0.012430939985267	0.018065001568903
Amino Acids	Asparagine	M000013	C4H8N2O3	C00152	70-47-3	Asparagine (3TMS)	A168001-101	not be used for our analyses	12.64	1666.44	12.59	1661.50	-0.42	-0.30	85	77	949	86:3485 90:3905 98:2906 99:2303 100:17633 101:4508 102:3424 113:2524 114:7565 115:9501 116:91442 117:17513 118:8009 119:3358 125:3761 128:6970 130:20576 131:42671 132:56522 133:17329 135:3262 140:2448 141:39613 142:8502 143:3994 144:6835 145:2098 146:4485 153:1940 154:1709 158:2730 159:17052 161:2455 163:3025 169:5550 170:2647 172:7658 173:2788 174:4242 176:2687 188:49679 189:11588 190:7957 191:3…	0.003143664915267	0.000870053621445	0.000572342275975	0.000498467518134	0.004268923208177	0.001918128328065	0.038483005441731	0.013163218057989	0.005674150765498	0.00605460509468	0.049445536979894	0.005909188354356	0.000822362645679	0.001337299323862	0.000539579937562	0.000831951811395	0.001454389945208	0.001190797163327	0.001632282882627	0.000341921283644	0.000483969432518	0.000958080142478	0.000661945710656	0.00045769143751	0.002274160293659	0.02356724265078	0.017432940972405	0.004754851736612	0.007929507546647	0.013935128631766	0.002132176147942
Amino Acids	Aspartic acid	M000033	C4H7NO4	C00049	56-84-8	Aspartic acid (2TMS)	A144003-101	not be used for our analyses	NA	1422.39	10.14	1412.27	NA	-0.71	53	53	983	76:8001 86:3939 87:1637 89:1745 91:1525 98:1859 99:2366 100:21451 101:3400 102:5582 103:3076 115:2757 116:112159 117:65552 118:9260 119:3331 128:6732 130:147835 131:22894 132:7581 133:10175 142:1517 144:16993 145:2107 146:8077 159:11008 160:258563 161:38583 162:11407 163:1571 172:2644 174:5033 175:1497 187:2327 190:1643 202:10799 203:2116 204:1612 216:2076 220:9991 221:2038 222:1518 234:26476 235…	0.028317451590888	0.014935518390098	0.011941582944469	0.026800749537687	0.028218092706595	0.021114695952036	0.014497997621975	0.036133282133067	0.010703737475413	0.007601122867759	0.013228911606451	0.015017330642018	0.011679383113945	0.009984108634546	0.009936507180586	0.016066769818135	0.006906664749076	0.005435134243323	0.015666553248171	0.012491019189299	0.007450424694631	0.005566136630024	0.009700919715459	0.009561820249735	0.018469451889606	0.00900615192455	0.00885219460222	0.011010635717381	0.026354122117523	0.020388514258431	0.012034831363543
Amino Acids	Aspartic acid	M000033	C4H7NO4	C00049	56-84-8	Aspartic acid (3TMS)	A152002-101	Aspartic acid	11.22	1511.16	11.16	1513.45	-0.50	0.15	70	60	938	76:11437 98:7894 99:5922 100:320131 101:36071 102:12255 103:11463 115:15037 116:14417 117:65823 118:6655 119:6341 130:31639 131:39063 132:23399 133:70547 134:11754 142:22386 143:5794 144:5833 150:5809 151:2738 160:21759 161:5448 162:1634 163:66966 164:10574 165:4731 171:2605 172:22753 188:183818 189:40769 190:16018 191:9502 200:4232 202:152102 203:28575 204:28540 205:12327 206:4013 216:60679 217:…	0.033289844144208	0.032644711559028	0.025384813652365	0.024313865454481	0.032297115128033	0.044091803142478	0.033064388777186	0.033054079926236	0.018333697801334	0.017042043279776	0.022581059151899	0.019850957988296	0.013410672911841	0.024463302138989	0.02127718299253	0.016661752576376	0.018303305668481	0.015605801640665	0.023615897384954	0.020456580223314	0.020378732441944	0.017219358086083	0.017782258289648	0.018461862006315	0.021804395011511	0.017298864279399	0.021057160409286	0.012420636580416	0.028523148926997	0.042318255540817	0.024369587082473
Amino Acids	Butanoic acid, 4-amino-	M000114	C4H9NO2	C00334	56-12-2	Butanoic acid, 4-amino- (3TMS)	A153003-101	Butanoic acid, 4-amino-	11.30	1527.46	11.24	1521.69	-0.50	-0.38	12	12	898	86:10655 99:2364 100:8438 143:3678 172:4903 216:6201 217:1968 247:2164 304:24909 305:8974 306:4704 307:1888	0.00284136380387	0.004364638765422	0.00437031608485	0.006815347978043	0.002534171614132	0.001829501304162	0.003784129978697	0.003902865886894	0.002562173710481	0.002544426487347	0.002468735045688	0.002567008284684	0.002765725915901	0.004506363550395	0.002733370814244	0.003822749112471	0.003521455597942	0.00241771246142	0.003734685218738	0.0020935249771	0.003927806320625	0.003573352116824	0.004042559078856	0.002815207504688	0.003579272978539	0.00269916852517	0.004799306072017	0.003415228916813	0.0025317954897	0.004692599428958	0.003110910947716
Amino Acids	Cysteine	M000020	C3H7NO2S	C00097	52-90-4	Cysteine (3TMS)	A156002-101	Cysteine	11.72	1550.82	11.51	1549.84	-1.76	-0.06	3	3	996	218:4102 219:1440 220:4845	0.007806572947248	0.007230076988709	0.009784993331357	0.010633207464287	0.010818646337948	0.010093387653909	0.013249980440774	0.011410344885473	0.007411126804805	0.009409999623594	0.013900555314514	0.003939817083039	0.004336669707363	0.008411889006821	0.004930030933491	0.003493567276806	0.008506088192752	0.00659224810215	0.006495107851561	0.002523367921603	0.00525329976204	0.007575733245877	0.00663029140886	0.002137982651036	0.007810819422602	0.009670983794219	0.011704004879623	0.007169514533435	0.008316160446634	0.013413563541242	0.007675032954706
Amino Acids	Glutamic acid	M000036	C5H9NO4	C00025	56-86-0	Glutamic acid (2TMS)	A154002-101	not be used for our analyses	NA	1528.20	11.20	1517.66	NA	-0.69	45	39	975	76:19492 83:7569 84:635455 85:63898 87:8629 88:3380 89:2864 90:1625 91:2096 98:3032 101:9223 102:5016 103:10229 116:18644 118:2382 124:1566 128:8209 129:21890 130:37927 131:29239 140:56117 141:6855 144:10842 145:13496 146:14778 158:202559 159:33257 168:1691 172:3337 173:29885 174:445157 175:85542 176:27683 185:4840 186:90597 187:11798 201:20404 247:1738 248:25068 249:4986 250:2198 276:78689 277:1…	0.026235004998059	0.017535354167671	0.015374391829763	0.032986936325816	0.025242753828451	0.017830729315099	0.017019441799122	0.032200669272336	0.013745742414382	0.013612591249613	0.021994643054743	0.024890876814284	0.018445431730941	0.012196652639466	0.015688363530049	0.028076893373185	0.011151579239935	0.00873491447594	0.019169645130197	0.019418938788022	0.009861274023467	0.009274165717466	0.015023727471727	0.014001403852177	0.025279310756005	0.01108013366797	0.016737845995723	0.020769933292653	0.024304891773402	0.018555702795099	0.016117002638462
Amino Acids	Glutamic acid	M000036	C5H9NO4	C00025	56-86-0	Glutamic acid (3TMS)	A163001-101	Glutamic acid	12.15	1614.59	12.10	1610.61	-0.43	-0.25	134	81	926	76:29541 82:6772 83:8927 84:404980 85:37666 86:14288 87:4706 88:2981 89:4962 90:1561 95:4231 97:2262 98:14457 99:9609 100:158985 101:23703 102:10530 103:13641 105:4299 110:3272 112:27137 113:21971 114:36491 115:30277 116:14012 117:21276 119:9898 120:1899 124:1428 126:5511 128:798083 129:194591 130:59001 131:79357 132:54466 133:171911 134:28226 139:1806 140:127991 141:15023 142:6908 143:6833 145:5…	0.022577755603514	0.028118301570361	0.022975964454592	0.024210682113253	0.021245612118573	0.026649816148113	0.026476123498363	0.024406530323693	0.017487216486658	0.021106727963447	0.026138317280933	0.025541692355901	0.016281765893755	0.022564093961999	0.022980808483321	0.020426046739767	0.01936228076062	0.017017444648444	0.025791463919481	0.024635774101783	0.017582225495765	0.019586673330283	0.019264724455431	0.020156739833372	0.020146549433927	0.015797608951207	0.028036835681322	0.017837802684192	0.018403329493384	0.026709742117821	0.024692993780818
Amino Acids	Glutamine	M000032	C5H10N2O3	C00064	56-85-9	Glutamine (4TMS)	A174008-101	not be used for our analyses	NA	1720.58	13.17	1722.37	NA	0.10	5	5	944	128:2740 155:4452 156:7279 228:2187 344:1773	0.005789821551567	0.007987682712056	0.007353297980474	0.005736125220533	0.008287505729178	0.00870062291103	0.02092806501868	0.005762717473086	0.01007381414185	0.006950895125967	0.017624119857204	0.012096999325461	0.004247744195759	0.007534846738263	0.00511481931139	0.003624889187824	0.005627051504951	0.005276345049363	0.007646973886311	0.004321954246713	0.006329104082761	0.004853693747613	0.004870546270098	0.005280719079301	0.006631601262513	0.004530452454573	0.017884576049949	0.005789697817855	0.008544274093614	0.009718501087555	0.011998905196338
Amino Acids	Glutamine	M000032	C5H10N2O3	C00064	56-85-9	Glutamine [-H2O] (2TMS) BP	A148002-101	Glutamine	NA	1468.99	10.69	1465.50	NA	-0.24	5	5	991	139:2255 155:10725 156:2239 157:1378 229:1508	0.00779101950778	0.009255744001805	0.01043006171904	0.006653225050593	0.011884865575892	0.010385202263082	0.019456869760107	0.009515596376921	0.009309290744984	0.007861560323995	0.020225227989105	0.019131001599018	0.007919890939737	0.010612353643065	0.00765941580516	0.010805606411419	0.010048848290483	0.009991867981176	0.009002959101076	0.010416171959295	0.005985598892893	0.006634497002746	0.010618941803216	0.00827813540259	0.01092152174306	0.005285504378778	0.018782710104728	0.009076026322738	0.012614268074357	0.009500221362799	0.016291681203719
Amino Acids	Glycine	M000031	C2H5NO2	C00037	56-40-6	Glycine (2TMS)	A114001-101	Glycine	NA	1110.76	6.80	1091.39	NA	-1.74	3	3	997	102:28924 176:3000 177:1954	0.003960586156815	0.00220677599345	0.001417697119454	0.002330468561797	0.002325935180514	0.001416214013788	0.001365551029986	0.002731667611136	0.00192714050508	0.00150380721329	0.005612399771171	0.002977451877828	0.002910130210337	0.003109157830305	0.003546725708604	0.006246110895839	0.002601128708069	0.001730585523282	0.002518713790735	0.002188696671618	0.001455175581726	0.001426244874123	0.003320064384438	0.00190615363491	0.004603843351487	0.001055024899691	0.002311093363686	0.0021241500063	0.003066076630786	0.001380837149288	0.001727345856593
Amino Acids	Glycine	M000031	C2H5NO2	C00037	56-40-6	Glycine (3TMS)	A133001-101	not be used for our analyses	8.98	1302.68	8.94	1297.35	-0.42	-0.41	43	40	904	85:1735 86:64503 87:6772 88:4212 100:35875 101:5812 102:3844 103:3668 113:2868 114:1976 115:2888 116:3803 117:7030 118:3924 119:2475 131:15611 132:5092 133:27867 135:3877 144:2804 150:4161 151:2532 158:3742 160:2902 173:6502 175:83162 176:41498 177:9881 178:4265 188:3156 189:2770 190:2435 202:2520 204:2559 246:7552 248:76161 249:25269 250:11858 251:3312 276:29991 277:8475 278:4370 279:3671	0.001714126593467	0.00216627210364	0.002168667565938	0.00228463063131	0.001624471455139	0.002268465075682	0.002542477773979	0.004579906346797	0.001522531237333	0.001460301533355	0.005426028677428	0.003006873191222	0.001811505581151	0.002320203459811	0.002670391500847	0.003361716746282	0.00152637959941	0.001593938061563	0.003526970395138	0.001915851414072	0.001157951826453	0.001123860755917	0.001963021456303	0.001336277258932	0.002566092847976	0.001422141576976	0.002656672956112	0.002160637799631	0.001516580183979	0.002121519761268	0.002775173496928
Amino Acids	Homoserine	M000019	C4H9NO3	C00263	672-15-1	Homoserine (3TMS)	A146001-101	Homoserine	NA	1441.73	10.46	1442.74	NA	0.07	3	3	989	128:2287 218:4594 219:1710	0.016938305619032	0.022375600278458	0.015153620035648	0.013192903383895	0.013155909551843	0.019011853701103	0.015351585419561	0.015201626265885	0.017569085370757	0.013043622232371	0.043904313280396	0.029415225502407	0.007315839675791	0.013832422570007	0.008239932011933	0.00721423326465	0.014420723405959	0.008844305546896	0.008684972168473	0.004659837522122	0.014253440885861	0.013771950276698	0.017716728405215	0.017483763226565	0.007033768126144	0.004900425601392	0.012149542549188	0.006869888396138	0.014630042055136	0.01811097154794	0.02088983627743
Amino Acids	Isoleucine	M000017	C6H13NO2	C00407	73-32-5	Isoleucine (2TMS)	A132002-101	Isoleucine	8.83	1286.54	8.79	1282.43	-0.49	-0.32	4	4	996	158:18793 159:3424 160:1997 232:2002	0.003359934290795	0.002120393671496	0.001940219860504	0.005016350613746	0.003965239970662	0.004071030377291	0.003664186951853	0.006297147447325	0.003548082932164	0.004566587260397	0.005023439092215	0.002765513974759	0.002310263648714	0.002294918323092	0.002481784916798	0.003714095435246	0.00327581855046	0.003067236570541	0.002394243199528	0.001426513324781	0.004525092021988	0.006396475873295	0.002205840447735	0.001654905241711	0.001707607684419	0.001489700473671	0.001640507660105	0.001732976926319	0.002742123078917	0.003542972480999	0.002155404210191
Amino Acids	Leucine	M000025	C6H13NO2	C00123	61-90-5	Leucine (2TMS)	A129002-101	Leucine	8.58	1264.43	8.54	1258.78	-0.45	-0.45	4	4	903	102:4116 158:11421 160:5166 232:3443	0.000986524595695	0.000924067617859	0.000922356395013	0.000625925900906	0.000816330306929	0.001393666342809	0.001910950554836	0.001659328243684	0.00241782834381	0.007313432358493	0.002854211911016	0.000832390080712	0.000664115313685	0.000912693652604	0.001565393891988	0.001376325531149	0.003033623434757	0.003436400693916	0.000802143535468	0.00051940105042	0.005751163906848	0.007615193897646	0.001892404929026	0.00095279132125	0.000749627030566	0.00075507339784	0.000850695238612	0.000527646400057	0.00122184999894	0.00314352029311	0.000981512745857
Amino Acids	Lysine	M000014	C6H14N2O2	C00047	56-87-1	Lysine (4TMS)	A192003-101	Lysine	14.78	1913.61	14.73	1885.68	-0.37	-1.46	19	19	951	86:2473 128:3084 154:2238 156:18846 157:4718 158:3025 174:14239 175:3383 176:2256 200:1938 201:1564 218:2014 228:2069 230:3609 231:2521 317:4482 318:2326 329:1998 434:2005	0.001646928135964	0.001925938374434	0.002418630062761	0.002375813840392	0.004466179545135	0.004173433150395	0.004406068952225	0.005214025528532	0.0042957244096	0.007507884119601	0.004664014746829	0.003738458327001	0.00348371776259	0.003548759951389	0.001914372997051	0.002892348333594	0.0044981340785	0.004611654604428	0.00191784500496	0.002943631774026	0.005243573452703	0.009945944263798	0.002548620364571	0.003385614751331	0.004402299455384	0.004479224702145	0.004846673956247	0.003648174994764	0.004388526762205	0.006734369505606	0.002269151869376
Amino Acids	Phenylalanine	M000011	C9H11NO2	C00079	63-91-2	Phenylalanine (1TMS)	A157001-101	not be used for our analyses	NA	1556.05	11.39	1536.76	NA	-1.24	4	4	992	91:1666 120:7190 121:1597 146:2793	0.013629368460752	0.010543599478089	0.01120659082314	0.019339422806711	0.012581166958128	0.012100752591596	0.008688940729401	0.020921077104391	0.006492262759693	0.008933484043366	0.009897718685037	0.007533846527471	0.006774123527479	0.005734705301344	0.008442761108638	0.014052250745751	0.008468631461831	0.00981519240743	0.006902551497605	0.004120261356079	0.00833990568532	0.008541414263397	0.009742040531492	0.006686393195852	0.008864025739182	0.004717088015469	0.005706111174256	0.006925833963048	0.011665220600831	0.011388904465269	0.005929715577523
Amino Acids	Phenylalanine	M000011	C9H11NO2	C00079	63-91-2	Phenylalanine (2TMS)	A164001-101	Phenylalanine	12.25	1629.63	12.19	1620.19	-0.49	-0.58	14	14	969	91:2211 100:5229 120:2269 160:2456 177:2229 192:23666 193:5528 194:2107 204:1946 218:36794 219:9355 220:4260 266:2680 294:1988	0.004679951679678	0.006092197321477	0.005229804023973	0.004975690927907	0.003692323666578	0.005236876550231	0.005440415914533	0.005809374623486	0.002790233225354	0.005588964756534	0.003690960077238	0.003040773622658	0.002371900379624	0.004102198418749	0.003854364342483	0.004016923881223	0.003607466719348	0.004382773109424	0.002928243864064	0.001874598686864	0.005002134330596	0.007387814915287	0.003885122610252	0.003609025956844	0.002154083631242	0.002105611974905	0.002932524494572	0.001932175791212	0.002523391230439	0.00515553054241	0.003144201654385
Amino Acids	Pyroglutamic acid+Glutamic acid	M000037	NA	NA	NA	Pyroglutamic acid (2TMS)	A153002-101	Pyroglutamic acid+Glutamic acid	NA	1521.73	11.18	1515.09	NA	-0.44	25	14	990	82:1609 93:3620 107:4691 110:1753 112:9267 113:2767 121:9703 122:2826 128:14778 154:7436 155:4563 156:707060 157:153460 177:7104 183:1343 214:17395 215:3590 228:3622 230:106127 231:22718 258:107545 259:24667 260:9709 261:1585 273:3355	0.019299239993099	0.019123798662254	0.017009711668014	0.022311314060896	0.021079968253565	0.022862841940131	0.027020147421011	0.029075759208318	0.014728056033243	0.016560168689878	0.023758908442248	0.02183849029762	0.015094696581544	0.01651267182289	0.017323121491126	0.020155596763564	0.014073255484669	0.016313410585298	0.025160373638536	0.017727419785629	0.013562165799899	0.014826686021671	0.015560081311448	0.012721214005711	0.01926360800071	0.011336370054966	0.020962740071621	0.015934738939463	0.020356764084165	0.022279732008357	0.020836136858481
Amino Acids	Serine	M000015	C3H7NO3	C00065	56-45-1	Serine (2TMS)	A128001-101	Serine	NA	1252.52	8.37	1242.05	NA	-0.84	49	36	911	76:10285 80:17149 81:3973 86:9767 87:5661 88:30686 89:10189 90:3294 91:2408 95:2518 99:1794 100:35088 101:7012 102:8694 103:24628 104:2826 105:2186 114:1912 115:6061 117:68275 118:21827 119:4379 128:2052 130:51185 131:20804 133:71089 134:31568 135:3764 142:1912 144:65081 145:6862 146:30904 159:24810 160:3556 161:1772 172:1977 174:2557 188:13487 189:3369 204:2666 206:6077 216:6489 217:2746 219:288…	0.005019346617616	0.004990097564556	0.0067492622664	0.01276822919119	0.008516631033555	0.005868528405906	0.012083509152118	0.016507301971545	0.007071017115134	0.007283052815748	0.007343149162349	0.00843600603561	0.00342462896251	0.004317051647421	0.003058639810007	0.004932459098071	0.006738848193579	0.005052739941719	0.004153001423927	0.002906465307583	0.002940778526092	0.003856175035276	0.00251804918554	0.003412766871967	0.004439142658625	0.004281564200051	0.004354402297005	0.005364124105748	0.004519973396458	0.007135758712531	0.006012711190902
Amino Acids	Serine	M000015	C3H7NO3	C00065	56-45-1	Serine (3TMS)	A138001-101	not be used for our analyses	9.57	1352.85	9.52	1353.14	-0.49	0.02	80	59	948	76:16551 84:2073 86:11759 87:3247 88:9876 89:7780 98:2354 99:2463 100:201715 101:24694 102:8170 103:16015 104:2784 105:3723 113:2737 114:33599 115:18139 116:95088 117:27266 118:5835 119:7223 120:2388 128:2576 130:26307 131:35469 132:48884 133:67866 134:15412 135:3932 142:2723 143:2278 144:8515 145:2327 146:8212 150:4908 158:8009 159:4859 160:2981 162:2895 163:20698 164:3567 165:2008 172:12715 174…	0.008025697535412	0.011956218964488	0.010421582532755	0.005805062132339	0.016009182238717	0.011840661344851	0.026903394405148	0.008594750244076	0.023538851731506	0.027749306171605	0.0243746552076	0.01076270504466	0.008323517711867	0.01535783258336	0.010114633361147	0.008173691915767	0.027274506557331	0.021688478845502	0.010967656866907	0.006552993452258	0.017583394512127	0.020042959541688	0.009185948034801	0.008881862245596	0.010923120759443	0.0081540249586	0.011364381830897	0.007312734486945	0.014581283443945	0.01511945387832	0.012792300542464
Amino Acids	Serine, N-acetyl-	M000023	C5H9NO4	NA	NA	Serine, N-acetyl- (2TMS)	A151001-101	Serine, N-acetyl-	NA	1505.32	11.01	1497.89	NA	-0.49	6	6	938	116:1918 132:1915 144:1587 174:1428 186:1942 261:1816	0.017174466044228	0.019801365429491	0.019990229135906	0.03025587249491	0.020353863015616	0.026442646823274	0.015252363533869	0.022874886237257	0.012537851638547	0.010194474099115	0.015586568259308	0.014759021818184	0.012316892073131	0.018563973429781	0.025151016916893	0.038178487548581	0.013631342289799		0.0169783574926	0.01811291138994	0.01561929152801	0.010762992262456	0.014614944394535	0.018609999646584	0.014034696449088		0.013622820159849	0.016295472639477	0.015690448837006	0.011940755564539	0.015842044926425
Amino Acids	Serine, O-acetyl-	M000024	C5H9NO4	C00979	5147-00-2	Serine, O-acetyl- (2TMS)	A141001-101	Serine, O-acetyl-	NA	1390.58	9.87	1386.42	NA	-0.30	6	6	992	100:1605 116:3756 132:4641 174:7312 175:1765 216:1557	0.019444451580779	0.023479934094926	0.038217884532874	0.026694388486635	0.017340784746204	0.020339289804127	0.017974603997114	0.011330561473209	0.007159241346432	0.0055294274987	0.014509141833348	0.01512610726246	0.013010864184551	0.016516625007719	0.03151366682587	0.032842483769036	0.012446950155677	0.01064156358911	0.022918933708562	0.020630677618301	0.017116282794239	0.014454405634282	0.01862192216485	0.023282078207046	0.020664775849586	0.008003613727577	0.031179340777856	0.026489773735057	0.019503955378166	0.017827465519356	0.027474392960046
Amino Acids	Threonine	M000016	C4H9NO3	C00188	72-19-5	Threonine (2TMS)	A132001-101	not be used for our analyses	9.87	1290.45	8.79	1282.50	-10.96	-0.62	30	28	927	76:4814 80:4086 87:7910 101:3066 104:1651 105:1422 114:4755 115:5086 116:3602 117:46984 118:6354 119:2515 128:1559 129:1441 130:68039 131:25518 132:12838 133:6255 146:20371 176:1556 202:1536 204:3042 205:1408 219:38827 220:11305 221:3820 222:1394 230:1440 248:3886 249:1509	0.01417966422765	0.010351781931871	0.009551797453866	0.025156457496385	0.015867085226664	0.013344210023575	0.013562265016443	0.027060556481618	0.007137398890559	0.005647325485186	0.013548442676721	0.015021244234719	0.009593732810516	0.008631103645771	0.007911940223885	0.015420071609206	0.007298691235381	0.005124341033514	0.008236227876382	0.005581239786912	0.002975077153449	0.003975397519504	0.004650882349408	0.005444016807321	0.010130242047459	0.006657853401716	0.007127677594037	0.009660331184143	0.009767890084853	0.010455248738106	0.008438418368668
Amino Acids	Threonine	M000016	C4H9NO3	C00188	72-19-5	Threonine (3TMS)	A140001-101	Threonine	NA	1377.23	9.82	1381.65	NA	0.32	58	56	924	84:2726 85:2192 86:23196 87:4861 88:1657 98:1721 100:41965 101:101412 102:10806 103:6354 112:2723 114:10015 115:7744 117:111605 118:11952 119:6120 128:50392 129:41984 130:18891 131:13134 132:19273 133:25034 144:3092 156:1376 158:2633 159:6619 160:4829 163:3688 172:3846 174:4554 176:2028 177:1966 186:5019 187:1375 188:2505 191:5182 202:32937 203:22783 204:7171 216:1740 218:278746 219:253033 220:60…	0.022275195318212	0.028155918250748	0.023258794141515	0.016245213215625	0.026180634314241	0.03004217572545	0.030860796623613	0.026993095826145	0.020887947590541	0.019921382479975	0.035158325694769	0.02456702521115	0.020283545680381	0.036620233588955	0.026479328948383	0.024770973696382	0.023701745542533	0.022170220188433	0.024574538257356	0.015005327763306	0.018535371161794	0.020042176302192	0.018705737742338	0.016711455376685	0.020910666174034	0.013955383020164	0.021817488102776	0.015221171428851	0.024024509533551	0.028160218196876	0.021489246063706
Amino Acids	Tyrosine	M000035	C9H11NO3	C00082	60-18-4	Tyrosine (3TMS)	A194002-101	Tyrosine	14.93	1934.12	14.87	1905.00	-0.41	-1.51	10	10	977	100:4726 179:4738 218:35021 219:8901 220:4315 221:3413 280:4429 354:4248 355:3522 382:2044	0.001892230160553	0.001228109869279	0.001185108058091	0.001723577113025	0.001741092845976	0.001405483599477	0.001889657124316	0.001694537033641	0.001471511243431	0.002671736871346	0.001180165829512	0.001208217201046	0.001143520201811	0.001073798548114	0.000952263722636	0.001178745348451	0.000975784790868	0.001191331285672	0.000811248975752	0.000883158642887	0.002287829995661	0.004294369474238	0.0011778679913	0.001032741068659	0.001299982323187	0.001390184206778	0.001282644561265	0.00077264015222	0.001335756502938	0.002343164098888	0.000762300919431
Amino Acids	Valine	M000030	C5H11NO2	C00183	72-18-4	Valine (1TMS)	A109001-101	not be used for our analyses	NA	1081.68	6.46	1058.87	NA	-2.11	5	5	988	87:2092 146:5147 156:4867 157:1561 174:2787	0.008603393365113	0.008781844740154	0.007736975861296	0.011661155165728	0.019984307650594	0.017414979960372	0.014306165814703	0.020664100922461	0.010707951200307	0.013175233661779	0.019621565233376	0.014367543998192	0.007562272591813	0.010140921080768	0.010165277783418	0.013636467362126	0.009807657109837	0.00944078511682	0.010068897441899	0.010461638516973	0.01037263055363	0.010941576971499	0.009668539032778	0.007183381114779	0.009442231734606	0.00717602919893	0.009894145924887	0.009220816560533	0.008366312736311	0.01444021720781	0.008750699889294
Amino Acids	Valine	M000030	C5H11NO2	C00183	72-18-4	Valine (2TMS)	A122001-101	Valine	7.96	1207.10	7.92	1199.06	-0.51	-0.67	9	9	997	100:2910 128:1499 144:49703 145:8890 146:3783 218:10665 219:2792 220:1617 246:1618	0.010325086556577	0.007926323915954	0.006304871805475	0.004009576904853	0.010171608284808	0.016219939258716	0.012853705893036	0.012115565877025	0.010422938936791	0.016819532299241	0.015230660903055	0.00992076468158	0.005661306415206	0.007998983355678	0.009898699203634	0.008488989618429	0.010662808260659	0.013002056909771	0.008001495973116	0.005760649702854	0.012758914074409	0.019007921420774	0.008865238062437	0.008667420616366	0.006626101442395	0.00577947855274	0.00754644489287	0.005831478039019	0.007144628120064	0.01210280880642	0.00848829271145
Fatty Acids	Decanoic acid	M000478	C10H20O2	C01571	334-48-5	Decanoic acid (1TMS)	A147004-101	Decanoic acid	NA	1456.08	10.43	1440.63	NA	-1.06	8	8	886	95:4210 117:10201 118:5976 129:3743 145:4499 185:3459 229:8210 230:2221	0.002319272434669	0.00354292225756	0.002850815408421	0.003234814349024	0.001590480957298	0.002974757424612	0.00209961053015	0.002594251291463	0.003103516368486	0.002481763873704	0.002986309641193	0.002685553411708	0.002029391589611	0.003925884188512	0.001642234331156	0.001923357543543	0.002903148334385	0.00266996549484	0.003707651317619	0.002738121481797	0.003211759671104	0.002435153686388	0.003113170481308	0.003058413792254	0.002014342676187	0.002075532045777	0.002019423685348	0.002561725784815	0.002638322794939	0.003438678544089	0.00312093215023
Fatty Acids	Docosanoic acid	M000498	C22H44O2	C08281	112-85-6	Docosanoic acid (1TMS)	A265002-101	Docosanoic acid	NA	2650.64	19.52	2567.03	NA	-3.15	5	5	938	117:4403 145:1957 397:2460 398:1474 412:1506	0.016347857838131	0.012238491486561	0.010884778360699	0.013440710437595	0.010577614829582	0.011890540354116	0.014136132202175	0.017889567154167	0.008602153463937	0.008472681809988	0.013057269948114	0.010143281473587	0.008039703984471	0.011831501750214	0.010096583855809	0.00991886156222	0.009899947181593	0.008608926411354	0.011654211043081	0.008608031233838	0.007120456767127	0.007849676243265	0.006489368045777	0.006666920121538	0.010645748736286	0.009316370485727	0.015527243920907	0.013913663009177	0.009330088595661	0.015685803717445	0.016415397592594
Fatty Acids	Eicosanoic acid	M000489	C20H40O2	C06425	506-30-9	Eicosanoic acid (1TMS)	A245001-101	Eicosanoic acid	NA	2453.82	18.30	2389.83	NA	-2.61	4	4	773	117:4160 129:2754 369:2248 370:5032	0.002793071903671		0.002697975138233	0.004052021654978	0.002755838036954		0.003020072082176	0.003581028103851	0.002707565508908	0.002499890464075	0.003603592040943	0.002616907533722		0.002061945509457	0.002900100917254	0.00203375127711	0.003114860358949	0.002842767146516	0.004509742691627	0.003011851618981	0.002490032956333	0.00285657487098	0.002504977009399	0.002569918415314	0.003284903454621	0.002293801269165	0.002861678325674	0.003108756417035		0.003914157545015	0.003251299156905
Fatty Acids	Hexacosanoic acid	M000502	NA	NA	NA	Hexacosanoic acid (1TMS)	A304003-101	Hexacosanoic acid	NA	3036.31	21.71	2904.89	NA	-4.33	4	4	869	117:2933 453:1801 454:1341 468:1312	0.01423300083297	0.008464811914545	0.008488577876721	0.011490918381123	0.011062662814785	0.012647193168619	0.009826258602695	0.011762795470752	0.008623722174307	0.009064083544282	0.011011748431244	0.0071100074955	0.011236856989794	0.011398183839458	0.010267265090529	0.009559822639198	0.008710533157106	0.007695287481665	0.014381440246093	0.004782616980183	0.006283823294262	0.006822579475402	0.005620895791946	0.006352380531038	0.015866173127957	0.011779506499332	0.012522266290029	0.010374383348761	0.00848000054411	0.011463984822812	0.009654888476248
Fatty Acids	Hexadecanoic acid	M000483	C16H32O2	C00249	57-10-3	Hexadecanoic acid (1TMS)	A205001-101	Hexadecanoic acid	NA	2045.44	15.56	1997.94	NA	-2.32	110	76	936	76:17434 77:32310 81:14419 82:3583 83:12903 84:4954 85:6930 86:3055 87:3930 89:3182 91:3143 93:4315 95:15052 96:3536 97:10538 98:11383 99:5637 101:2592 105:3414 107:3672 109:4969 111:8100 112:3554 113:3747 115:2675 116:11277 117:353640 118:53978 119:19021 121:2993 123:2571 125:2281 126:8912 129:162547 130:24539 131:36269 132:36813 133:13157 134:8748 135:2922 137:3668 139:2743 140:4523 143:16864 1…	0.002209128222149	0.00308286217914	0.00315026636529	0.002661231347405	0.00212372507308	0.00328717846141	0.002818059879432	0.003047424625343	0.00290987439955	0.002713309346712	0.002556051085598	0.002458461797939	0.002375635403458	0.00388410595324	0.002417212401684	0.002639939539035	0.00380123267706	0.00369028546447	0.003585873908055	0.002461246831748	0.00346684558042	0.003071301976409	0.00272284360072	0.002618155714821	0.002528467241684	0.002730632445627	0.002759659987198	0.002761328717197	0.002430976206295	0.003902511993318	0.003145554710458
Fatty Acids	Nonanoic acid	M000461	C9H18O2	C01601	112-05-0	Nonanoic acid (1TMS)	A138003-101	Nonanoic acid	NA	1360.69	9.43	1343.84	NA	-1.24	23	21	962	81:4813 83:1690 84:1643 85:2281 95:1348 98:1642 99:1912 116:1905 117:39194 118:5934 119:2323 129:15620 132:4792 143:2868 145:9298 159:2971 171:2359 185:3864 187:2726 201:2149 215:34320 216:7575 217:2944	0.005536914830998	0.007605542016211	0.005255653193686	0.005764837328215	0.00557894972	0.006683661459537	0.005540406775744	0.00644919230322	0.006441731852395	0.006119263178523	0.007177366519918	0.005227225362422	0.006549314133199	0.008227691344771	0.004894090939284	0.006116173252243	0.006854527012705	0.007376980375203	0.009365557039293	0.004898052268752	0.006335170035761	0.005880084055123	0.006150831953907	0.005346131435785	0.006951328304873	0.005396993208382	0.006078654891774	0.008150239256264	0.006961552349361	0.009080199259763	0.007893568469477
Fatty Acids	Octadecanoic acid	M000485	C18H36O2	C01530	57-11-4	Octadecanoic acid (1TMS)	A225002-101	Octadecanoic acid	NA	2243.49	16.98	2199.21	NA	-1.97	130	104	917	76:15425 77:35357 81:13611 82:4636 83:12762 84:4739 85:6823 86:5310 87:8498 88:5398 89:3105 91:6528 93:4504 94:3778 95:13437 96:3966 97:11790 98:11889 99:5197 101:4648 105:5070 107:4093 109:5010 110:3836 111:9284 112:3930 113:5263 115:2631 116:13444 117:288279 118:48758 119:18886 120:28768 121:4018 123:4242 125:3238 127:11750 128:1741 129:139774 130:23534 131:35276 132:34611 133:15307 134:9658 13…	0.002100799373093	0.00237812292056	0.002389901122464	0.002632694009962	0.002144230070631	0.002703901769485	0.002387525060637	0.002643720357592	0.002178625932106	0.002039541810989	0.002546115631207	0.002115253092694	0.001989887782288	0.002938009006573	0.002021296904359	0.002181943012965	0.002777938195875	0.00257122227451	0.004178596727999	0.00224690085311	0.002219656106084	0.002244923248104	0.002649606967969	0.002119765150949	0.002194881878877	0.002089629762254	0.002353974042612	0.002556543986215	0.002037528438083	0.003002775185039	0.002649480902829
Fatty Acids	Octadecatrienoic acid, n-	M000553	NA	NA	NA	Octadecatrienoic acid, n- (1TMS)	A223009-101	Octadecatrienoic acid, n-	NA	2226.44	16.84	2178.12	NA	-2.17	87	84	966	76:7051 77:16481 78:11584 79:69129 80:23715 81:22447 82:4719 83:4929 86:1145 89:1549 91:25812 92:5551 93:33709 94:16336 95:26231 96:5701 97:4062 99:1983 104:1279 105:11903 106:3944 107:19187 108:14311 109:8198 111:2049 118:2938 119:9340 120:4034 121:15974 122:8793 123:3736 125:1233 129:26502 130:4837 131:11997 132:3098 133:9015 135:13137 136:7427 137:2477 139:1157 143:4509 145:10809 150:6387 157:…	0.013851115114755	0.014547565736828	0.014400108856747	0.01536611779254	0.014523035077814	0.01832172392086	0.01833464121985	0.018313748269486	0.015096709298906	0.01218999907145	0.012808659736406	0.014152178017785	0.010133053652619	0.015624300205914	0.010046164672132	0.010854131014233	0.01395034086761	0.014073482769867	0.01235270373822	0.010061361555075	0.013077847358457	0.014325366047872	0.010067578428998	0.012635866085174	0.012871617781893	0.01214568118112	0.01507521153484	0.013916984624386	0.012855690068689	0.016178797676031	0.016008253351107
Fatty Acids	Octanoic acid, n-	M000458	C8H16O2	C06423	124-07-2	Octanoic acid, n- (1TMS)	A127006-101	Octanoic acid, n-	NA	1261.10	8.38	1243.42	NA	-1.40	6	5	988	83:1369 109:2020 129:6354 157:1729 201:17600 202:3420	0.007078996782696	0.005311672459428	0.003234629370272	0.004010768846251	0.006829460571883	0.004301980920487	0.004343612858179	0.007876343213834	0.004934097021092	0.003562497628573	0.008871845750393	0.004214005287997	0.008148546099547	0.01313707885279	0.002460678344507	0.006392310599728	0.00887167751777	0.008736642578708	0.011993118033373	0.003340122410495	0.008820153802308	0.007965462093159	0.009061137860461	0.007683068263804	0.009209828258406	0.007088535078692	0.006948306391695	0.004547671152834	0.009717269353498	0.004261723552926	0.009109006844621
Fatty Acids	Tetradecanoic acid	M000480	C14H28O2	C06424	544-63-8	Tetradecanoic acid (1TMS)	A185004-101	Tetradecanoic acid	NA	1845.77	14.00	1808.69	NA	-2.01	13	13	966	81:2013 95:1586 116:2530 117:17716 119:2386 129:7429 132:4702 145:1806 185:2614 201:2416 285:10160 286:3062 300:2417	0.004852394081913	0.004567545977179	0.006253266050071	0.004703354298519	0.004018562957274	0.00533327175934	0.004230238840136	0.004377452534382	0.005393507134163	0.004124576528578	0.003638612070622	0.004234174018358	0.005147164061259	0.005728541714884	0.004561494602588	0.00487141003974	0.006192052480348	0.007344879516275	0.005212633452942	0.005721812922211	0.005372324725422	0.004520814023942	0.003760596596402	0.004567727370879	0.006058739615098	0.004165549357402	0.00406531872075	0.005389863865156	0.003938579649647	0.005228966863068	0.004811072479973
Internal Standard (Quantification)	Ribitol	M000155	C5H12O5	C00474	488-81-3	Ribitol (5TMS)	A173001-101	not be used for our analyses	NA	1712.74	13.18	1722.98	NA	0.60	82	70	855	81:2272 83:1675 86:4706 89:7389 100:4068 101:3755 103:40660 104:3719 105:1757 115:1600 116:2157 117:33511 118:2969 119:2455 129:58282 130:8057 131:11197 132:2408 133:20310 135:1730 142:1905 143:3218 157:15156 158:2177 159:1626 160:1819 161:1412 163:2641 170:1825 171:1368 172:3777 173:2346 174:53996 175:12296 176:6305 177:2409 189:38527 190:8002 191:14752 192:2647 200:4234 201:1971 204:30616 205:6…	0.00995766848501	0.011822253265728	0.010244808002752	0.010625053989268	0.01010355065791	0.012925411295095	0.009717191382997	0.010563968838626	0.009407416164659	0.009288909635919	0.010674988160327	0.009041928718598	0.010393713363664	0.01226184789746	0.009404740567352	0.009000790488028	0.010163155605037	0.01167053361081	0.012312472685054	0.008131484676765	0.010530415511846	0.009229657782622	0.01032146926112	0.009088422274529	0.010877834685163	0.009132705772304	0.010817370155576	0.010279145778169	0.010666912186035	0.01192216024411	0.011784186208695
Internal Standard (Quantification)	Dimethylphenylalanine	NA	NA	NA	NA	Dimethylphenylalanine (1TMS)	NA	not be used for our analyses	11.70	NA	11.72	1571.11	0.16	NA	5	NA	NA	91:7511 105:6741 133:18217 174:75273 175:13260	0.022300396031119	0.027393433008782	0.024966459602882	0.029295105691371	0.023794754426836	0.031322376315525	0.024765567237693	0.029118570843914	0.024149630815207	0.023231415567333	0.026638444675494	0.023216135797531	0.027485074515124	0.028554478633152	0.023382144678549	0.026713495226257	0.023393891374829	0.025366503426227	0.032033425319381	0.022637746092466	0.024071660612722	0.02251637396341	0.024340575799538	0.022657609471503	0.027363083096864	0.023493721633896	0.026219666881461	0.027456703278435	0.025369123850001	0.033326708534171	0.03266025823575
MSTs	A097001-101_Unknown#bth-pae-001	M000000	NA	NA	NA	Unknown#bth-pae-001	A097001-101	Unknown 3	NA	959.45	5.34	951.06	NA	-0.87	32	25	959	77:280529 78:42536 90:5747 92:1454 93:1553 98:1123 100:7229 103:12029 104:5943 112:2062 116:2356 120:7339 121:1591 129:1730 134:171445 135:19302 136:5143 140:8218 143:6486 144:1707 159:6025 184:271416 185:16546 186:4877 198:1962 214:41572 215:5501 216:4332 229:13533 230:2208 231:1487 249:2150	0.008356746698951	0.010681877214382	0.008904174163186	0.008709621985273	0.00707997917029	0.009360325083818	0.007290425904542	0.008664009921771	0.009026769023024	0.008217985695721	0.011241843078434	0.007491450783202	0.009495742322791	0.012653303785481	0.007461446343665	0.007763337754378	0.009220804318023	0.009522090245794	0.013888549191475	0.006296000774475	0.009178978723822	0.00841810879849	0.009423113276642	0.00797905851961	0.01008891919764	0.006512603230933	0.008757314476682	0.009668774636168	0.010703742790911	0.010373939335759	0.009690747390628
MSTs	A115012-101_Unknown#bth-pae-011	M000000	NA	NA	NA	Unknown#bth-pae-011	A115012-101	Unknown 4	NA	1147.59	7.21	1130.54	NA	-1.49	3	3	971	87:2937 170:2478 188:3223	0.004931820133682	0.004505408563607	0.003948217662071	0.005197796558489	0.003482880480522	0.004568196187182	0.004175362874355	0.005588197237293	0.004925925892648	0.008789395207955	0.007924958148619	0.006592242037734			0.00458154122963	0.004675989709077	0.004282818367472	0.004963748348295	0.00524320582124	0.002914272367125	0.005922409149981	0.007076547851151			0.004890586306094	0.006992431779929	0.006417931363036	0.007940707952015	0.003179056984726	0.006485911312041	0.006153848851193
MSTs	A116014-101_Unknown#bth-pae-013	M000000	NA	NA	NA	Unknown#bth-pae-013	A116014-101	Unknown 5	NA	1158.99	7.44	1153.24	NA	-0.50	32	32	994	117:1859 177:1459 179:1309 191:4770 192:1389 203:1288 205:2953 207:10500 208:2548 209:1704 221:1216 235:1292 249:12843 250:3667 251:3325 252:1288 265:17430 266:5167 267:3739 268:1373 279:1230 281:146827 282:44261 283:28338 284:8966 285:3076 353:1428 369:46906 370:21398 371:14191 372:4894 373:1566	0.014109731092895	0.015292179513729	0.011908633381716	0.018329738546656	0.013258070326145	0.014680031988579	0.010036759831403	0.017556411228191	0.014316209622394	0.010320123224693	0.022186975410262	0.013343457097912	0.015547563698428	0.020375410162303	0.010598681221957	0.01586739187197	0.020109468167595	0.018794633914534	0.033889940729457	0.012767791584916	0.017569727855195	0.011495985056592	0.023555189480424	0.014277476038522	0.01715168214641	0.012699075734201	0.012498436737601	0.019175791523073	0.015348097374974	0.014818083742688	0.013818627818092
MSTs	A118006-101	M000000	NA	NA	NA	A118006-101	A118006-101	Unknown 6	NA	1189.63	7.64	1172.49	NA	-1.44	3	3	998	172:2718 188:3491 216:2958	0.031738457197674	0.028562389411087	0.036193558511912	0.031926567469699	0.03574581465228	0.033298671852683	0.034048118564422	0.034917831653973	0.023609759447723	0.031355030620424	0.041441934533995	0.030381279232719	0.02381347790402	0.040947494254516	0.020620048078657	0.017942635623014	0.030509611495481	0.030908986077277	0.030765279760897	0.019435236714294	0.020828147919836	0.026603692515435	0.0252662233923	0.022816332363209	0.034255003980004	0.033397752392793	0.037206736730325	0.027702156798449	0.036461625762174	0.041502742016257	0.028409994303784
MSTs	A125004-101	M000000	NA	NA	NA	A125004-101	A125004-101	Unknown 7	NA	1230.25	8.22	1228.37	NA	-0.15	8	8	978	132:2368 133:5300 160:5413 161:1434 188:1479 278:17961 279:6081 280:3066	0.012340421910032	0.019490145647116	0.014587594597128	0.012114814268428	0.01211148623155	0.023841400506013	0.012413084120508	0.018281350667515	0.018402397119022	0.012718380901611	0.015498230984944	0.011893028909827	0.0161018767166	0.019062950711727	0.013921989192316	0.015170341684879	0.012294867345749	0.019095212294285	0.025762651444888	0.014304321918203	0.015156784958073	0.013138936994113	0.011812794639059	0.017952408099687	0.015441097620072	0.014013774869644	0.012677188418135	0.019378860671676	0.009836475502979	0.017039288776376	0.021311869986625
MSTs	A133011-101_NA133011	M000000	NA	NA	NA	NA133011	A133011-101	Unknown 8	NA	1332.25	9.25	1326.45	NA	-0.44	86	61	925	77:318916 78:44752 79:44036 81:6269 84:3050 85:4154 86:54199 87:11702 88:25700 90:7757 91:10716 92:2689 95:2535 100:46389 101:30196 104:8654 108:5056 110:33582 111:3024 112:3775 113:8985 114:8128 115:7761 116:15860 118:53031 119:15590 120:4029 121:3414 122:2240 129:18841 130:61927 132:9572 134:261559 135:62645 136:23374 137:9786 138:6448 140:11999 142:2494 143:31578 144:6607 145:4414 146:4045 157…	0.031842229964804	0.002809372671606	0.000249565955328	0.001877271322806	0.035232047909367	0.003411847990422	0.000201081598488	0.001735048678613	0.000267248537694	0.000257790217761	0.037378340701222	0.001600311712269	0.003170665402802	0.000444481353437	0.000424873091604	0.003992521208327	0.001629765370188	0.002057498362458	0.063922742014512	0.000230541876649	0.001101886982701	0.001138315623203	0.042786756464688	0.00027686566878	0.019675277804594	0.000735381559564	0.000507903221762	0.00375971250741	0.034821767063854	0.001504967495324	0.000269220381301
MSTs	A135011-101_NA135011	M000000	NA	NA	NA	NA135011	A135011-101	Unknown 9	NA	1356.22	9.47	1347.74	NA	-0.63	8	8	985	113:1622 167:1542 182:1526 241:13661 242:4125 243:2049 256:3803 257:1533	0.03829468862751	0.042841959652529	0.032741129967432	0.028829473919354	0.033480598226876	0.048201480276557	0.03178488858161	0.034802677650178	0.017267403667523	0.022510408069778	0.026542380571438	0.01863063175221	0.017201194967937	0.043066127202534	0.024195124471431	0.015622239900699	0.01197898390843	0.013336159441126	0.011696533532127	0.007357674814016	0.011738034474648	0.021981302510022	0.013621373293865	0.006789834365482	0.022114667125043	0.023539563180029	0.034936031465976	0.017214417557851	0.02852925060894	0.049475000437389	0.027384535085441
MSTs	A140003-101	M000000	NA	NA	NA	A140003-101	A140003-101	Unknown 10	NA	1370.74	9.69	1369.14	NA	-0.12	5	5	898	117:4402 143:1861 234:1805 306:2519 307:1278	0.024221181329593	0.02849473330816	0.012914561744592	0.014998605652861	0.033198069786569	0.038493614997337	0.027950525826207	0.033642702718636	0.03289209587551	0.026278572400174	0.02635481014561	0.023745620973774	0.011565254909841	0.013572256413338	0.012462775416955	0.015357517870872	0.015501145574057	0.012900343882495	0.013958008005156	0.009009335062347	0.016048578319801	0.020057508855996	0.015744544554031	0.017902477071271	0.025363337298417	0.022926562994308	0.016386826530271	0.021418034332065	0.023726592435083	0.026377196121669	0.018588373687338
MSTs	A141017-101_Unknown#bth-pae-027	M000000	NA	NA	NA	Unknown#bth-pae-027	A141017-101	Unknown 11	NA	1404.58	10.06	1404.89	NA	0.02	5	5	995	239:1613 255:3211 269:3738 270:4308 271:1673	0.034524285673532	0.036673513610927	0.030005383836812	0.019048417577861	0.035181764127454	0.040722982117155	0.034931233138606	0.024418966549331	0.020431654674734	0.02888546575678	0.028123002284062	0.02835951857002	0.022901583550087	0.047841309115209	0.025689786976321	0.013891039169634	0.019221672581948	0.022418028913892	0.013318324213459	0.009298298336393	0.016511448208998	0.031942464050478	0.013490485772321	0.016481676130446	0.028557272406282	0.026922820758194	0.038539213528561	0.01913394898644	0.027804561605662	0.045026353848384	0.027641291101889
MSTs	A146017-101_Unknown#bth-pae-065	M000000	NA	NA	NA	Unknown#bth-pae-065	A146017-101	Unknown 12	NA	1457.02	10.68	1463.92	NA	0.47	3	3	816	218:2238 292:2099 320:1965								0.004221077526106			0.006314386750887	0.004565545729425			0.0046319675567	0.004691354787324											0.003516754493319
MSTs	A147011-101_NA147011	M000000	NA	NA	NA	NA147011	A147011-101	Unknown 13	NA	1464.11	10.69	1465.61	NA	0.10	29	27	811	89:5242 101:1954 103:8792 104:1442 105:1989 114:1967 116:1565 117:4185 128:6209 133:5632 142:6733 144:5609 163:3100 172:7532 173:11513 174:3069 186:2300 189:1605 191:7497 192:1913 200:1188 201:3277 202:2320 216:2297 262:3794 263:1410 350:1339 365:3252 366:1539	0.012109926858499	0.021306158983226	0.01627247617789	0.026952681972283	0.006182668782739	0.029773872132375	0.012056615571011	0.030262892379546	0.001308273554447	0.006414452103617	0.018394736376065	0.017818380156037	0.002174984386936	0.015418607271582	0.016150256348922	0.018387807893896		0.005883502097522	0.00819534812434	0.008919884465293	0.001599309985313	0.010304348280952	0.009015305034633	0.014842648281276	0.00351433940268	0.01232438175665	0.01444799443627	0.013710912007511	0.006437494504153	0.028524327892362	0.016254119296111
MSTs	A155003-101_similar to Ditertbutylphenol (1TMS)	M000000	NA	NA	NA	similar to Ditertbutylphenol (1TMS)	A155003-101	Unknown 14	NA	1541.53	11.37	1535.34	NA	-0.40	12	12	991	115:2039 175:1898 179:2177 221:2218 235:1883 247:2422 263:45125 264:13278 265:4283 266:3251 278:6623 279:2198	0.006684208513561	0.006097114924076	0.006537455357772	0.008683674124791	0.005448077709408	0.007892380232211	0.005629891004251	0.008789849356162	0.006480047387404	0.005543854702817	0.006358853571518	0.005876378964537	0.006026333398438	0.008916832191778	0.004865120958265	0.006528945299653	0.011744100135581	0.016187072473409	0.006610731433637	0.003212627582675	0.008488770316772	0.00734369259308	0.00494319402404	0.004055581353706	0.007974551586845	0.005769460219663	0.007686127505706	0.008023534110183	0.009929074700771	0.006531783085169	0.008791731486946
MSTs	A160004-101	M000000	NA	NA	NA	A160004-101	A160004-101	Unknown 15	NA	1587.68	11.93	1593.42	NA	0.36	8	8	949	117:2967 204:1224 205:3869 206:1267 218:5140 219:1412 249:2432 453:1258	0.017414362060551	0.020459569996861	0.013910392255253	0.013587347187068	0.019516891531611	0.026354269709077	0.014808651932103	0.016086490279572	0.023371761352095	0.012070184529814	0.013314425924876	0.015324254681908	0.014488043268161	0.017279779025374	0.01058516199074	0.01248360657882	0.019800805741945	0.012674585387213	0.010008579504571	0.007908937630945	0.012428850444191	0.008588720578602	0.012333172084935	0.011225690839305	0.019243400097024	0.012911208629385	0.018189929932577	0.013774985831572	0.013635881842589	0.02016777993029	0.013977915621643
MSTs	A170002-101	M000000	NA	NA	NA	A170002-101	A170002-101	Unknown 16	NA	1691.30	12.83	1686.89	NA	-0.26	48	40	931	101:7989 102:1505 103:7023 111:1250 117:3174 129:68474 130:13144 131:9818 133:8285 142:1599 143:3611 145:3112 155:7964 169:1623 170:2037 175:1674 183:4181 189:3370 190:4396 191:3442 198:2086 204:3015 215:1650 217:13950 218:4310 219:2045 231:6634 232:1982 233:2179 234:1307 243:5737 244:1853 245:2868 259:5534 260:2494 273:3857 274:1338 288:18556 289:5900 290:2392 291:1293 305:1983 306:19044 307:761…	0.016946366581659	0.019833477844858	0.011531827233973	0.017097387633753	0.013525077427023	0.022982711668455	0.010050280743869	0.012296676632924	0.01394719222399	0.01327010390097	0.012603343201905	0.013779055391822	0.016199166465235	0.025700646364455	0.017942209384825	0.017512849271796	0.017241681283194	0.018903195024456	0.014286361135508	0.015604240031516	0.015727524800135	0.014292309116518	0.011207515897557	0.01334602597832	0.017934553651083	0.016320766195904	0.014147616748632	0.01535078223539	0.012816646574525	0.019675778525677	0.011827918471243
MSTs	A171003-101	M000000	NA	NA	NA	A171003-101	A171003-101	Unknown 17	NA	1692.47	12.84	1687.34	NA	-0.30	3	3	987	171:1393 272:1268 275:3270	0.013449390155497	0.020257454043564	0.009245652063394	0.01586618022605	0.016362636835034	0.023533799317549	0.017453569283368	0.014596279903536	0.016379542298288	0.013918077689752	0.032388231841873	0.024234293710859	0.015448713705454	0.025655820048438	0.015408226646167	0.017490753577927	0.01796433855315	0.020103122228054	0.01398453068254	0.015486699439367	0.010720500837596	0.014573510382384	0.014990775663069	0.016040291631089	0.01998656520235	0.015084251178852	0.024291567585429	0.015415055534185	0.018010451477485	0.024560898693453	0.018218346406702
MSTs	A171026-101_Unknown#sst-cgl-052	M000000	NA	NA	NA	Unknown#sst-cgl-052	A171026-101	Unknown 18	NA	1707.47	13.49	1755.83	NA	2.83	11	7	995	169:3450 217:129873 218:38725 219:19332 220:5283 305:7401 306:2332 435:1107 450:14022 451:7075 452:3982	0.019947571666109	0.019257658075994	0.018902086216189	0.027034883761833	0.022409253137308	0.027340519391218	0.019706639688173	0.024226860869981	0.01662620744225	0.018720180650454	0.02049370486058	0.02074959291421	0.020634706348802	0.026830204811192	0.021027555223285	0.019528335324068	0.031406657241262	0.043674260358782	0.027536829916796	0.03613933708706	0.015919013296881	0.020981599478436	0.015915991733644	0.024824231239177	0.022601298445121	0.020867355245779	0.019315930099263	0.019899863791578	0.020683732345064	0.022995796296465	0.017632998015715
MSTs	A173008-101	M000000	NA	NA	NA	A173008-101	A173008-101	Unknown 19	NA	1727.50	12.79	1682.35	NA	-2.61	10	10	950	83:1717 84:2433 90:1537 139:1372 140:1246 156:6976 158:1788 173:5645 174:1528 229:1607	0.01014028878081	0.010951171405133	0.006767431776136	0.011297734570866	0.010244861145617	0.010869704758624	0.020422664401775	0.013833876199214	0.009042744375876	0.009176949610819	0.024322543901914	0.017148952311714	0.008432854463098	0.013261440741054	0.007840904086955	0.012659856843056	0.007447980643177	0.005719225487157	0.013075200122529	0.009618141216494	0.005931136063077	0.005813383464614	0.008374245045847	0.007998346264589	0.01328208125821	0.006436506502978	0.015663702080696	0.008961124883259	0.013879685079032	0.013277034866903	0.010791288908575
MSTs	A176001-101_NA176001	M000000	NA	NA	NA	NA176001	A176001-101	Unknown 20	NA	1742.97	13.44	1749.74	NA	0.39	13	13	993	143:1832 277:1556 292:14229 293:4920 294:2644 305:1541 307:4995 308:1807 319:2152 333:11513 334:4268 335:2172 393:1690	0.020317702228648	0.017961951282561	0.013848787809598	0.019793308110726	0.024512863402392	0.030604342813633	0.025442433152891	0.026184157570671	0.015849917064974	0.015466415388482	0.016764001607248	0.01752492814256	0.02239466200255	0.026132434836958	0.017837779513209	0.020762125866858	0.01684718529916	0.016090534931819	0.01420243614174	0.016370330941459	0.013651697536819	0.015898993057576	0.011911406221202	0.014543261394615	0.019777426938337	0.022771729096985	0.022684352617593	0.016428864860061	0.016372373793267	0.032148970635206	0.017404015286856
MSTs	A178003-101	M000000	NA	NA	NA	A178003-101	A178003-101	Unknown 21	NA	1762.26	13.60	1766.51	NA	0.24	5	5	982	230:1185 257:5243 258:1709 289:2592 379:2610	0.019660316730734	0.016654048057971	0.014947372722456	0.019043714400893	0.012610146536636	0.015709969732947	0.016334246818256	0.019833680105126	0.019000369104449	0.016506161408378	0.029974486074971	0.028477670142368	0.014847032357112	0.025558977389379	0.025137006557678	0.023794714690182	0.018968357543499	0.017821998963897	0.026044868881333	0.015604153337412	0.013279352990611	0.017628229038538	0.025931395707534	0.027534993896879	0.011481368393041	0.013659644173829	0.016810314247196	0.014823206008408	0.014528886421512	0.031951207029637	0.025203838324175
MSTs	A179010-101	M000000	NA	NA	NA	A179010-101	A179010-101	Unknown 22	NA	1781.65	13.68	1775.37	NA	-0.35	57	36	853	81:2671 89:2839 101:1945 103:8231 117:5220 129:8247 133:8706 143:8819 144:1488 169:6030 177:1915 189:4581 191:6280 192:1520 205:1687 207:2379 215:3148 217:30261 218:10462 219:4160 221:3325 229:2463 243:4504 244:17321 245:5856 246:2318 257:5936 258:3247 259:1616 271:3600 272:1307 303:1528 305:9584 306:4075 307:2240 317:4413 318:1728 331:13271 332:5115 333:27105 334:11031 335:5870 336:1779 346:3912…	0.009931434016148	0.009615439282434	0.014533147283928	0.023463606789838	0.009706609189224	0.013847780759439	0.014284762426597	0.020287863544405	0.012679364346529	0.015467378067512	0.024664997607657	0.019085331069168	0.012943577486894	0.022581365699889	0.014973451081033	0.020416087706206	0.020389450996385	0.023208383190307	0.019124134206321	0.018164377180131	0.00606367390475	0.012121506077911	0.009664401391999	0.014566107785595	0.017471765489589	0.026332925077038	0.030873517494402	0.026187936250013	0.016821023540125	0.035608339513073	0.021539649855886
MSTs	A180002-101_similar to Fructose Derivate	M000000	C6H12O6	C00095	57-48-7	similar to Fructose Derivate	A180002-101	Unknown 23	NA	1789.22	13.87	1794.68	NA	0.31	3	3	986	257:3745 437:5533 438:3776							0.00268206464916
MSTs	A181001-101_NA181001	M000000	NA	NA	NA	NA181001	A181001-101	Unknown 24	NA	1795.75	14.04	1812.45	NA	0.93	5	5	963	292:2564 305:1390 333:2670 334:1549 335:1179	0.018744496689073	0.010878682507517	0.012063043223912	0.013852361774073	0.02278977981373	0.026400122535121	0.023208310141521	0.029889506380029	0.010657228469641	0.007114134437665	0.007359160723408	0.007051991715498	0.018925992531983	0.022564814954603	0.010042229123842	0.015328860160612	0.013851859852059	0.01218754931584	0.011959929936029	0.008175521471515	0.007418576453183	0.009266486042483		0.00613818809168	0.014889032991266	0.014052536424027	0.020372378500197	0.012074215839314		0.009676551626947
MSTs	A187005-101	M000000	NA	NA	NA	A187005-101	A187005-101	Unknown 25	NA	1860.68	14.51	1861.17	NA	0.03	9	7	969	157:5235 247:4967 248:1512 275:7315 292:5785 293:2068 294:1354 305:4932 306:1994	0.021553007985011	0.017169188435487	0.011872662238706	0.01370795883382	0.018179927053208	0.023137329492444	0.017789833479593	0.022509662102284	0.012456346338251	0.010568374678825	0.013466363078978	0.011830751571481	0.026251238936417	0.030939628099054	0.020773843699851	0.022770522493685	0.026038573568155	0.0231054824618	0.024043175471481	0.019754540370961	0.01498539467198	0.022758407075932	0.014438152480258	0.016510574000701	0.018388678955131	0.020664353141337	0.022999871268513	0.019273985742201	0.019485037877365	0.029041185996213	0.021192250219547
MSTs	A200003-101	M000000	NA	NA	NA	A200003-101	A200003-101	Unknown 26	NA	1993.04	15.40	1977.23	NA	-0.79	5	5	961	447:7013 448:3741 449:2643 450:1710 462:1261	0.013667751532808	0.015470921332658	0.008181491491529	0.011650389897883	0.015198193812964	0.034079192642165	0.013117895628255	0.011061980446684	0.0159850105814	0.007928450116559	0.004859011570234	0.010182997624834	0.003963775464102	0.007445437584168	0.007235924828948	0.005099335435456	0.005788020452738	0.003795795637311	0.003622690135792	0.004981584516874	0.011566169589675	0.008693934279974	0.004997672966341	0.009783101581167	0.008198386267295	0.003382843642151	0.008499670423562	0.002569245273551	0.00610147839761	0.014553191603601	0.010540468661368
MSTs	A207006-101	M000000	NA	NA	NA	A207006-101	A207006-101	Unknown 1	NA	2061.88	16.02	2060.26	NA	-0.08	11	11	870	129:1938 189:1650 191:1800 204:7745 205:3200 206:1945 306:1507 539:3945 540:2704 541:2140 542:1704	0.005888136587457	0.004716681679439	0.00406975390273	0.015590957996536	0.010399701488394	0.010414623615942	0.018849525337275	0.003341775245057	0.009382682105535	0.020528629558237	0.006672178179169	0.006379427042363	0.001706221884712	0.003528113052638	0.007980854556223	0.001934941388367	0.005347254458925	0.003982456536434	0.002436847821098	0.002520863881019	0.008170164033002	0.001799251502087	0.002448023337066	0.002158041954704	0.009552800205337	0.002544865323313	0.003388529105306	0.001832837891911	0.005010407985914	0.005251897775308	0.002771325964192
MSTs	A211007-101	M000000	NA	NA	NA	A211007-101	A211007-101	Unknown 27	NA	2102.03	16.36	2108.20	NA	0.29	37	21	846	89:5699 103:9541 117:9940 129:21423 133:6835 142:1559 157:27792 158:4530 159:1852 163:2103 172:3149 173:3750 189:4748 191:4534 201:2185 204:5347 205:39854 206:10255 207:4901 217:25188 218:6728 219:2651 229:9216 230:2677 231:1728 262:7845 263:3033 277:2005 291:3056 305:3611 307:2456 319:110277 320:37073 321:19995 322:7072 323:2878 376:3129	0.017619940810072	0.015482656596068	0.023543907156042	0.039260151974918	0.020580246704196	0.02265518503174	0.019582840260463	0.026742252549263	0.02385826956016	0.025254438320956	0.027874996341732	0.029678579604127	0.017742536372188	0.025036718559847	0.020563805958104	0.023985428366932	0.028737211349889	0.024960358719087	0.025445007266114	0.024958924961234	0.014117321830876	0.020379903810888	0.016580226212137	0.017862745876838	0.018380635258054	0.020615971265247	0.028036118350067	0.018593299616085	0.016587484298537	0.039814577505168	0.022412447885981
MSTs	A216006-101	M000000	NA	NA	NA	A216006-101	A216006-101	Unknown 28	NA	2152.74	16.64	2148.89	NA	-0.18	55	53	972	89:1962 101:2056 103:4431 116:1744 117:4583 119:1452 133:5552 140:3572 143:3172 145:1697 154:1534 155:4789 156:1520 157:2337 163:1659 169:2395 171:1487 172:1851 175:1442 183:1365 187:1803 189:8889 190:2210 191:7713 192:1977 200:7646 201:2046 203:3560 204:90099 205:21263 206:10573 213:2337 214:1358 217:57293 218:18116 219:7823 220:2526 231:2712 233:1435 242:1489 243:2869 259:1563 286:1717 291:1699…	0.00783913692105	0.007055200039284	0.008030384059564	0.011442357805869	0.014073000414759	0.017477316754703	0.013783425256395	0.014412791859154	0.006514344066107	0.009376843126537	0.013519647516692	0.006787448424008	0.008613397751099	0.011771505106548	0.013393149013538	0.011013716352819	0.00992744454117	0.007014138057276	0.009920145671654	0.008234035348504	0.006296937607502	0.018119647999485	0.009804576450246	0.013681930760362	0.011963104471333	0.006674605358457	0.012221988255927	0.016780170654254	0.00696266633	0.010216037414376	0.007518579271361
MSTs	A237002-101	M000000	NA	NA	NA	A237002-101	A237002-101	Unknown 29	NA	2362.58	18.17	2371.92	NA	0.40	28	27	895	89:2169 97:3932 103:5265 129:4270 157:2202 169:3383 191:22448 192:5834 193:2848 217:21255 218:5995 259:8553 260:2401 262:5219 305:4759 306:2057 307:5791 308:2134 319:6088 320:2226 331:18619 332:7928 333:4488 334:1824 376:2204 421:6073 422:2945 423:1722	0.017585009040334	0.014926572535286	0.023436274710401	0.04501027113138	0.024340674453852	0.022465813504422	0.021510814115123	0.027402515252649	0.016294270709451	0.020336203196026	0.019586529677439	0.02373458269598	0.016165370148084	0.020867444919586	0.017887554019133	0.018277388868463	0.023887790972012	0.023179469403671	0.022891977733929	0.024532819844197	0.015189555975316	0.020469154421245	0.017026254358967	0.016800734358546	0.018591628806377	0.019353755822033	0.027151280865224	0.019850863525207	0.012709741827996	0.029122193427715	0.017106304650542
MSTs	A239008-101	M000000	NA	NA	NA	A239008-101	A239008-101	Unknown 2	NA	2387.78	18.11	2362.27	NA	-1.07	10	10	963	143:1570 169:1340 217:6179 218:2234 219:1746 292:2387 293:1449 305:1865 375:1854 451:1467	0.021402827704418	0.01575053218386	0.009703670554723	0.014927754333068	0.025775728600859	0.029774236112886	0.029988938676538	0.032709502860058	0.009923934036224	0.010816776084191	0.012090288747665	0.007408536399922	0.014214856367925	0.01607705362654	0.009882226994719	0.009906715763522	0.012396649139942	0.012293470043007	0.010598007896467	0.011038322039427	0.008218095572119	0.013238740512322	0.007340046871372	0.009522931024651	0.013237544324819	0.026718147568831	0.022727963803174	0.015084101954433	0.007501607326873	0.016139873719888	0.009062399475045
MSTs	A254002-101	M000000	NA	NA	NA	A254002-101	A254002-101	Unknown 30	NA	2530.38	19.22	2524.36	NA	-0.24	15	14	988	129:4848 143:1815 191:2458 204:17897 205:4989 206:2167 218:6566 219:15717 220:4645 221:2408 231:1617 335:3834 336:1701 337:1372 539:1251	0.019665775121023	0.02049263274591	0.016601647846727	0.034236591472465	0.022527870916024	0.029009153531588	0.023071995918917	0.025698898531736	0.013748405130519	0.0158285319391	0.016201837873215	0.016070652372544	0.020228496750476	0.018446341037386	0.024358530511015	0.015415676612326	0.012334797126455	0.013785285683303	0.012105199369303	0.010864890722128	0.005473538420536	0.007870275205265	0.004418780365584	0.006400016633628	0.017306979740281	0.018298762873653	0.019342040381644	0.01852992880796	0.008973683293922	0.019836106406959	0.013222132480265
MSTs	A254009-101	M000000	NA	NA	NA	A254009-101	A254009-101	Unknown 31	NA	2532.23	19.53	2568.64	NA	1.44	22	22	816	143:2919 155:3878 157:4430 169:5273 217:12255 218:5010 219:4535 243:4668 257:3686 271:4615 273:3475 289:4682 290:4015 319:3987 361:6904 362:4405 363:4325 365:3190 437:4555 438:4872 439:5579 451:3938	0.001418351037171	0.000911096249674	0.002210589137498	0.000980834688226	0.000769553351193	0.000887253047045	0.00095859026598	0.001213947277417	0.000273762158117	0.000433075032228	0.001462238432726	0.000805408854661	0.000481684356359	0.000690506674213	0.000804055105386	0.001237886760907	0.000461801890697			0.000456208493257	0.000284696799427	0.000417879116953	0.000763404398652	0.000845635929434	0.000625760379567	0.000292513370425	0.001713524612382	0.000647799925906	0.001901568105762	0.00055279725369	0.001128600714021
MSTs	A255012-101_Unknown#sst-cgl-119	M000000	NA	NA	NA	Unknown#sst-cgl-119	A255012-101	Unknown 32	NA	2545.42	19.37	2546.14	NA	0.03	12	12	947	129:2275 157:1449 173:1804 247:1637 299:3154 300:1715 315:1976 357:1751 387:4624 388:2547 389:2087 471:1861	0.007942829328561	0.00906958319653	0.022162072149361	0.043972336197186	0.009767863070728	0.011302398007998	0.006249476200554	0.013472961735349	0.006467691714051	0.008055597566377	0.013779355596196	0.006975334847077	0.003394634478237	0.007296653464169	0.004015634625256	0.006609506702143	0.007890543755989	0.004672908518592		0.002618496578041	0.002913033039802	0.005455730918096		0.003012463527323	0.006310145680623	0.004287286257539	0.02599087333714	0.015777993653808	0.00384018356192	0.006737886426054	0.023796265576838
MSTs	A275005-101	M000000	NA	NA	NA	A275005-101	A275005-101	Unknown 33	NA	2736.09	20.13	2659.53	NA	-2.80	26	10	940	81:2063 82:1404 83:4668 85:2703 89:2307 91:1894 93:1869 95:1456 97:6337 98:1301 99:1789 101:2291 103:4628 111:3930 113:1635 125:2088 139:1385 337:1356 395:1533 411:36233 412:18113 413:7728 414:2974 415:1598 429:2174 430:1453	0.023387168662623	0.008447819094814	0.009025233588716	0.010857867355628	0.009842706451179	0.011831095063834	0.010925537560659	0.018952001925752	0.006254458895494	0.003835333603897	0.007056358248827	0.00590824500786	0.011062108801162	0.006845102494082	0.009072531174912	0.011122396397707	0.009298429086404	0.007715553615281	0.008706871923656	0.005054768782921	0.00382748885057	0.005388944543897	0.003997466365497	0.004057685662308	0.009792544944385	0.007378442460661	0.015877184408451	0.014539398106173	0.006384205200345	0.007688418101665	0.010937575441259
MSTs	A288004-101	M000000	NA	NA	NA	A288004-101	A288004-101	Unknown 34	NA	2868.00	21.27	2836.25	NA	-1.11	5	5	951	332:2128 333:1431 361:2575 374:1391 464:1462	0.017560238405707	0.016895764543293	0.01772300367008	0.026585870238759	0.015360199937898	0.01463624703584	0.013306606575853	0.017068986473159	0.011060097002661	0.012576821916219	0.013496278701881	0.01327448287647	0.015551628326356	0.026219691809012	0.013300416612722	0.014292578909486	0.01481102620939	0.013097786228555	0.017379449204453	0.010328855696495	0.011409054608402	0.010740733409503	0.009157056239317	0.008478968355071	0.013290694241355	0.01337001459525	0.016508750660061	0.01070398075486	0.017666377561789	0.021264627200944	0.014331071646275
MSTs	A295006-101	M000000	NA	NA	NA	A295006-101	A295006-101	Unknown 35	NA	2918.30	21.39	2854.42	NA	-2.19	16	16	941	105:4614 129:3579 143:1717 204:6409 217:9583 218:2832 233:1554 237:1553 251:9474 252:2682 292:4530 293:1805 294:1301 305:2571 306:1320 375:2330	0.025536202729598	0.017423877079946	0.021223882583257	0.036974628157531	0.02924572498897	0.023790907179517	0.022036435301374	0.023620379485869	0.015454652007473	0.019948092479936	0.021177917672675	0.01898534723053	0.013881529015217	0.019293970694752	0.01628185237315	0.015431214396329	0.013270986712043	0.012483672751239	0.01454693384536	0.012172391533696	0.011111683733823	0.02114513748707	0.012937122788564	0.015357463350019	0.017055646646852	0.016030754064827	0.018733389224533	0.014081709785414	0.024548472022155	0.041226780636212	0.024611676770737
MSTs	A295007-101	M000000	NA	NA	NA	A295007-101	A295007-101	Unknown 36	NA	2933.34	21.22	2828.83	NA	-3.56	117	30	782	76:17754 77:23389 81:30092 82:14637 83:107759 84:7902 85:58014 86:3225 87:5440 88:1766 89:41552 90:3016 91:41567 92:2952 93:37722 94:2730 95:19904 96:8546 97:154408 98:11761 99:33597 100:2801 101:29785 102:2368 103:54572 104:4245 105:2019 109:8008 110:3039 111:91058 112:7741 113:22083 114:2195 115:16839 116:1614 123:3983 124:2834 125:44652 126:4012 127:13657 128:2010 129:16196 137:1857 138:2011 1…	0.011917493627677	0.008802422546904	0.009774078075909	0.014316554326091	0.009204633677053	0.009578175039103	0.006972937506962	0.008441090797868	0.0060599866956	0.005527004524067	0.008930036164221	0.005325202645857	0.011419107438582	0.009904695123007	0.010415894188405	0.008487421043886	0.008099829487255	0.008626905049299	0.00859944375739	0.005572631105127	0.006299307352923	0.009599271471681	0.008650580868981	0.007381985894788	0.010280086885218	0.008039750408475	0.007272338083336	0.006356550405425	0.006672636449754	0.008414700600412	0.007737651581924
MSTs	A296003-101_NA296003	M000000	NA	NA	NA	NA296003	A296003-101	Unknown 37	NA	2951.33	21.64	2894.07	NA	-1.94	22	14	882	145:1735 167:2049 236:1736 239:2375 249:8281 250:3500 251:2152 255:4322 256:2301 257:1850 266:1679 313:1627 323:1590 339:1569 345:6382 346:3706 347:2875 348:1789 419:2048 447:2382 448:1982 449:1562	0.010944300107715	0.011508643478015	0.002471939352021	0.002199848963943	0.007719705267978	0.014729841732364		0.003881140180506					0.008402880849798	0.005052166471365	0.004254073908884	0.008730446748758	0.0056271856457	0.010121610211738	0.004645316214024	0.008119435064442	0.017055042289781	0.024786407083043	0.017245365181811	0.0256276657263	0.004216627874289		0.0019717460095	0.00124609681783	0.001950888767548	0.003543787488562	0.001411949079329
MSTs	A310001-101_NA310001	M000000	NA	NA	NA	NA310001	A310001-101	Unknown 38	NA	3089.33	22.76	3066.87	NA	-0.73	34	29	900	145:2360 151:1835 167:2579 183:1877 204:2019 218:2680 219:2403 236:2257 239:3056 240:1709 249:15330 250:5101 251:3034 252:2058 255:6799 256:3234 257:2426 258:1648 266:2120 313:2051 323:2182 329:2331 339:2463 345:9667 346:4911 347:3645 348:2198 349:1595 357:2172 419:2284 420:1798 447:3590 448:2663 449:1979	0.010559322676328	0.013160360864496	0.001843269713983	0.001428215322053	0.006937148049089	0.018148968092479		0.002505892850775					0.006977033180736	0.005283502302355	0.005315483240375	0.007704706274391	0.005320854163568	0.009902023630681	0.005307015842688	0.007155848542247	0.015136651051152	0.028744963158332	0.0199782107277	0.022266523593503	0.004029658754239		0.001382989632306	0.001286256121275	0.001561680149046	0.00276825685944	0.001016943503908
MSTs	A314003-101	M000000	NA	NA	NA	A314003-101	A314003-101	Unknown 39	NA	3130.41	22.25	2988.63	NA	-4.53	7	7	952	83:1528 97:1792 111:1605 467:6834 468:4444 469:1981 470:1471	0.021243582865829	0.011058726738425	0.010493149560676	0.014715447215817	0.00934218554077	0.009598215147733	0.008128039660225	0.010827705115709	0.010028803746928	0.006486960371611	0.01494452940701	0.007411006113953	0.010954062901978	0.008988699042721	0.009490645221704	0.00909800719087	0.008536523986312	0.007793591780659	0.008658715095567	0.005460306067782	0.005118848977064	0.007306885675352	0.007393395747129	0.006878762182511	0.00842451920081	0.006760560687118	0.008110183716808	0.007593166679969	0.007987079085393	0.00979395921692	0.011159638716042
MSTs	A328002-101	M000000	NA	NA	NA	A328002-101	A328002-101	Unknown 40	NA	3266.81	23.31	3153.29	NA	-3.47	6	6	892	215:1808 216:1495 369:1524 384:1359 459:1464 474:1390	0.017705623383426	0.014019605417755	0.013752140294975	0.023355516931247	0.016929718778969	0.016125125745556	0.013746800747069	0.016110482897764	0.016369838466455	0.019103912807322	0.018489730142994	0.016246080913494	0.022063292861864	0.021847459496544	0.017026501246107	0.016705287666007	0.014575000821277	0.017319751941338		0.011950198621235		0.013881884051976		0.013964997100447	0.019306395957231	0.021100395523376	0.020472550389448	0.018328680922408	0.022028134435924	0.022848813039873	0.022046464430079
MSTs	ART_Artefact3_NA_NA_Art003	M000000	NA	NA	NA	ART_Artefact3_NA_NA_Art003	A087001-101	Unknown 41	NA	1195.56	7.85	1192.36	NA	-0.27	10	10	991	77:90935 110:114516 118:8194 134:104278 184:115164 195:3374 228:268126 229:42417 230:17559 285:14128	0.028118120682355	0.037050346466446	0.028973142303593	0.024970172873109	0.025664530390917	0.036464897407787	0.024267663875214	0.034013889265845	0.028434470208867	0.025134695406455	0.032220870632607	0.023554496439659	0.030468022863564	0.049546731492889	0.024516241573019	0.028186108852315	0.030256175510668	0.038368021506485	0.054592453801577	0.025579159630453	0.031233876008734	0.026993597108108	0.033442357730689	0.030762152712509	0.033094301136195	0.024369057954804	0.027602931921116	0.035482619380235	0.032005166272692	0.031331036002436	0.034497384987365
MSTs	ART_Artefact5_NA_NA_Art005	M000000	NA	NA	NA	ART_Artefact5_NA_NA_Art005	A136017-101	Unknown 42	NA	1686.02	12.88	1691.50	NA	0.33	5	5	996	97:27512 123:7283 137:5201 179:3320 180:3118	0.026346586013741	0.046099223843298	0.037444052496569	0.041244603549949	0.023333733772032	0.043891472458317	0.035447207641569	0.040455366404256	0.024557985807769	0.030349032505628	0.041239897423573	0.037185087502838	0.029509280281339	0.059735865388436	0.031304529923563	0.034382104594785	0.026704664749722	0.04647414217604	0.054817126660026	0.032917860199836	0.026249434807396	0.031892664816098	0.039410991580789	0.036593036128465	0.030431318174389	0.038109834962893	0.038936976166838	0.040668302409045	0.03161389742357	0.045724793599158	0.044833287708812
MSTs	D285215	M000000	NA	NA	NA	D285215	A285012-101	Unknown 43	NA	2851.69	21.13	2813.60	NA	-1.34	42	33	738	81:1511 93:1349 95:1299 105:1570 107:2468 109:1891 119:2091 121:1583 123:1571 129:2637 133:3916 137:1494 143:1523 157:1491 159:1241 163:1333 165:1510 169:2495 173:2804 175:2207 189:1757 191:3504 205:1622 218:1803 223:7060 224:2363 225:1481 233:1630 243:1595 259:1368 263:1623 265:1551 271:1503 280:1670 281:6340 282:2386 331:5061 332:2338 333:1609 361:4925 362:2279 363:1480	0.013247195690099	0.008055431252143	0.021769687474738	0.04509993017297	0.017736314285992	0.013865805109842	0.016512831744069	0.019230750001701	0.005758583543172	0.011488886050127	0.010827801723426	0.012988141579561	0.015955210956239	0.02049095392618	0.020261819646577	0.02099455424315	0.015586999052501	0.015692899754164	0.018132361978334	0.01767243166453	0.008718918105015	0.008459879628464	0.00795309899368	0.008384508433236	0.009867354353107	0.011850287081894	0.012555322592716	0.01033314381785	0.010707102790997	0.020707718052593	0.013631612497566
N- Compounds	Adenine	M000095	C5H5N5	C00147	73-24-5	Adenine (2TMS)	A188005-101	Adenine	NA	1873.97	14.28	1837.71	NA	-1.93	7	7	995	165:1279 192:2045 264:11177 265:3456 266:1693 279:3609 280:1428	0.018550224103384	0.017408486025756	0.01110312267287	0.013494176772695	0.017651548100566	0.019591154248082	0.013071780951444	0.015858753030303	0.013475674293596	0.014476039311899	0.01590872300294	0.013391862665584	0.009504189474344	0.015961488814953	0.008024842949863	0.007730492333452	0.020704547524994	0.010084675648969	0.016255813740096	0.006746840356466	0.01469142452365	0.012799418959511	0.014643503337716	0.008601981485932	0.013506271817073	0.010204706990618	0.012144596010985	0.008552258726727	0.01041371509532	0.016159102122162	0.012852212192286
N- Compounds	Adenosine, alpha-	M000287	NA	NA	NA	Adenosine, alpha- (4TMS) MP	A273001-101	Adenosine, alpha-	NA	2719.28	19.69	2591.89	NA	-4.68	13	13	960	192:1845 208:2169 230:5166 231:1860 232:1480 236:4677 237:1760 243:1689 245:2867 246:1574 280:1557 322:1498 540:1598	0.013911752649205	0.017728302497127	0.009836325927487	0.013182264051329	0.01842860365072	0.018948126016878	0.013425848808101	0.013518283661097	0.008553793382896	0.006677253593054	0.011803575392429	0.011138099903178	0.008617169418045	0.011828397404355	0.009810690594394	0.00888607143626	0.015472112763388	0.011596396580908	0.019730006538435	0.010981666389333	0.008952676235008	0.009498888925662	0.00890770588673	0.010156838291942	0.011259992841171	0.00688621280786	0.014372887967056	0.008338841248482	0.007684997683723	0.01630764858129	0.012635152059665
N- Compounds	Allantoin	M000092	C4H6N4O3	C01551	97-59-6	Allantoin (5TMS)	A188009-101	not be used for our analyses	NA	1897.00	14.73	1885.88	NA	-0.59	7	7	820	188:1981 331:1643 403:1558 428:1876 518:2411 519:1843 520:1764	0.006107274904772				0.005526909983441		0.017420653774565	0.009842817673337	0.012123563922987	0.006411388481915	0.020245096509466	0.007498750037156					0.007970492418596		0.008144076779948						0.010385333920015	0.04579718861423	0.031598664365618	0.012281018000544	0.011251100232436	0.01077638937953
N- Compounds	Allantoin	M000092	C4H6N4O3	C01551	97-59-6	Allantoin (4TMS)	A189007-101	not be used for our analyses	NA	1876.44	14.52	1862.16	NA	-0.76	42	41	857	99:1970 100:7137 115:1798 132:3195 146:4339 171:3193 173:5450 187:7886 188:7263 189:8977 201:5348 243:7385 244:2566 245:3511 246:1833 258:2659 259:5573 260:2159 261:5443 288:1365 315:1740 316:4933 317:2382 318:1572 330:2598 331:30091 332:11898 333:7243 334:3805 356:2726 357:4058 358:1973 359:2555 374:1497 431:10767 432:5512 433:3727 434:1745 446:9603 447:5318 448:3215 449:1512	0.012362677810187	0.009106851558901	0.003765470512646	0.00529381304165	0.013750519724919	0.012666002430252	0.020137422437074	0.021755222011444	0.021370122047323	0.011985736436091	0.03383534408614	0.013750603518281	0.00616018658788	0.012673190045923	0.004251059902282	0.005805648638643	0.016576899746233	0.009057139840822	0.014674286112309	0.005027706733265	0.003874952826836	0.006205538136056	0.005074093359789	0.004674648978703	0.020014541646987	0.04579718861423	0.033003751674198	0.023358820761713	0.014979354994388	0.013625434407237	0.006962222109371
N- Compounds	Allantoin	M000092	C4H6N4O3	C01551	97-59-6	Allantoin (3TMS)	A209001-101	Allantoin	NA	2068.66	15.87	2040.63	NA	-1.35	6	6	894	100:1786 189:2494 243:1246 259:3819 260:1752 374:1464	0.017881438981966	0.012689723704095	0.015716226055871	0.016605261243621	0.014415294172979	0.01955192517125	0.025561363358168	0.031960587409956	0.020302280166319	0.015018249966093	0.045410995913693	0.021997203942333		0.011590785299178			0.012300605836478	0.008913990875426	0.030149588063689	0.008792729105715	0.006672329756965	0.008239665219686	0.005748098774736	0.008174383916865	0.021482393936699	0.04579718861423	0.031008340023067	0.02566351142868	0.014557930448383	0.014703278410888	0.005660194755739
N- Compounds	Ethanolamine	M000096	C2H7NO	C00189	NA	Ethanolamine (3TMS)	A128002-101	Ethanolamine	NA	1259.94	8.49	1253.77	NA	-0.49	6	6	966	86:6646 100:6169 174:38091 175:10515 176:4815 262:1440	0.02499024120391	0.022874018300163	0.022136167459193	0.031245710608409	0.035078244377798	0.030670761989515	0.029656617672039	0.039874226070065	0.019105447985193	0.023866301258116	0.025569385853641	0.023250514472241	0.025224372031042	0.032894754939097	0.024069805507838	0.02430244082551	0.033950027501774	0.022738411970091	0.037558448493141	0.021039540493723	0.023490799399807	0.018510167710582	0.020203662987083	0.020352053314617	0.031633228350925	0.030807676822261	0.033765346818649	0.030810448698082	0.02675825924196	0.041021367594374	0.029266267484217
N- Compounds	Indole, 3-hydroxy-	M000979	NA	NA	NA	Indole, 3-hydroxy- (2TMS)	A171020-101	Indole, 3-hydroxy-	NA	1714.62	12.95	1698.80	NA	-0.92	4	4	928	163:1805 276:2382 277:5155 278:3637	0.012797189292533			0.002420543195888	0.002012466111148											0.007805901371657		0.026777592218008	0.010220894581906		0.002274519360617	0.006116666511431	0.049049069640058	0.003284545320158	0.004939463335056			0.005580356492986	0.007690901847584
N- Compounds	Propane, 1,3-diamino- OR Propane, 1,2-diamino	M000577	NA	NA	NA	Propane, 1,3-diamino- (4TMS)	A164010-101	Propane, 1,3-diamino- OR Propane, 1,2-diamino	NA	1645.38	12.39	1640.80	NA	-0.28	7	7	967	86:1569 160:2583 172:3365 174:4793 175:1434 186:1326 201:2080	0.018288701778427	0.017257956757149	0.020735379666275	0.023007206784564	0.014304215742381	0.01035023924258	0.015401287130923	0.022021240225561	0.030520233769824	0.020818037251202	0.038853582077047	0.03547919348984	0.006314776884615	0.013415911782267	0.009599183111599	0.006774150923879	0.044216080477263	0.026309766701583	0.052858729645617	0.020643719348744	0.02115339887628	0.01661569924886	0.021180879846238	0.024813123001586	0.013893565859045	0.023433940523101	0.033500557589442	0.015894275627665	0.020557717044899	0.018035435601116	0.020201655590821
N- Compounds	Pyridine, 2-hydroxy-	M000413	NA	NA	NA	Pyridine, 2-hydroxy- (1TMS)	A105003-101	Pyridine, 2-hydroxy-	NA	1031.31	5.87	1002.44	NA	-2.80	6	6	998	97:2028 152:77361 153:13180 155:1550 166:12732 167:6905	0.02584080329789	0.028417322577532	0.019554616560277	0.028579059029757	0.026102384456484	0.026699570531239	0.015592001589624	0.022900013267194	0.020532023243073	0.019515043289389	0.025450320401953	0.023121963019383	0.026510488805526	0.035233224884988	0.019388261455494	0.024372577864489	0.023220954398004	0.027772127435241	0.034507363021919	0.022714459641409	0.02173512910923	0.022896464689133	0.024983632963203	0.023298322023733	0.030708196029571	0.021997440472672	0.021348650026239	0.028629956441207	0.027320548105704	0.028915957638329	0.028527004549235
N- Compounds	Pyridine, 3-hydroxy-	M000419	C5H5NO	NA	109-00-2	Pyridine, 3-hydroxy- (1TMS)	A114003-101	Pyridine, 3-hydroxy-	NA	1136.97	7.01	1111.81	NA	-2.21	3	3	995	152:6037 153:1343 167:1673	0.032421882942674	0.02051673606415	0.014350810777853	0.021393545610627	0.037192549373062	0.022862806875623	0.013477900723928	0.020883212048557	0.017178667981467	0.014596279770719	0.03512539117351	0.018206610993706	0.020231514756853	0.028832247743762	0.014411296888694	0.0203151293254	0.016371801024199	0.021332149611935	0.044775515271977	0.016746083080955	0.016541946395464	0.014990292802273	0.031875450118108	0.018337197893805	0.03011691651795	0.017347999727445	0.018096122410946	0.021443914401087	0.033495889899202	0.023702025064198	0.020226486255942
Phenylpropanoids	Ferulic acid, trans-	M000009	C10H10O4	NA	537-98-4	Ferulic acid, trans- (2TMS)	A210001-101	Ferulic acid, trans-	NA	2097.85	15.98	2055.72	NA	-2.01	5	5	990	249:1309 293:1463 308:1539 323:1663 338:1802			0.010606466381365	0.010967278338046	0.008276930779051			0.0116492297035		0.009241020185478		0.01216756695431					0.027457205013568	0.029800739272563	0.020250357127994	0.020730312531167		0.014010671303943	0.012164366669776
Phenylpropanoids	Sinapic acid, trans-	M000010	C11H12O5	C00482	530-59-6	Sinapic acid, trans- (2TMS)	A225001-101	Sinapic acid, trans-	NA	2249.43	17.06	2210.65	NA	-1.72	13	13	979	161:1491 249:1379 279:1514 323:2386 324:1390 338:5230 339:2002 340:1509 353:3537 354:1723 368:4986 369:2123 370:1581	0.005840687973716	0.006836544412369	0.00850556011299	0.009847679253458	0.012544809085892	0.013381829710023	0.012539615458471	0.015274513281864	0.009956916961111	0.014557680472074	0.01332529861765	0.009401115589786	0.005175792841107	0.007445560426602	0.006392661166908	0.006573228031853	0.031525026805742	0.054684360011475	0.02344086787886	0.017846095051255	0.010322799000591	0.020992695403157	0.016492744276149	0.016840187825042	0.006344966673263	0.00735287043216	0.007719277822025	0.009276416730048	0.012717328578764	0.009595192341204	0.011196513932483
Phosphates	Fructose-6-phosphate	M000510	C6H13O9P	C00085	643-13-0	Fructose-6-phosphate (1MEOX) (6TMS) MP	A232002-101	Fructose-6-phosphate	NA	2292.48	17.75	2310.79	NA	0.80	5	5	980	299:3969 301:1310 315:6125 316:2329 459:1592	0.019094852478182	0.011845984549321	0.025715200844096	0.037125034350885	0.016628710376901	0.020245607671905	0.013095268361857	0.02094532302495	0.010096137396	0.010779651323472	0.014097208694591	0.008170999323884	0.009724767894716	0.011769825351911	0.015119340137271	0.013766264948988	0.012297633262543	0.011678447754076	0.012059240669939	0.010544002473859	0.006173789383918	0.011593410771879	0.008256404762851	0.010116414669557	0.016845996480092	0.017014910492895	0.026655200468487	0.023505624495165	0.010532191283458	0.019425964378063	0.026343648111578
Phosphates	Glucose-6-phosphate	M000513	C6H13O9P	C00092	56-73-5	Glucose-6-phosphate (1MEOX) (6TMS) MP	A233002-101	not be used for our analyses	17.86	2307.34	17.84	2323.82	-0.11	0.71	22	22	946	129:3244 157:1674 160:2066 161:1377 211:1374 247:2688 248:1326 299:8914 300:3061 301:1962 314:1361 315:3416 316:1612 317:1391 357:3077 358:1584 387:12086 388:5357 389:3400 390:1676 471:2170 472:1433	0.019855790273686	0.014551240206736	0.023309074975946	0.027651306997982	0.01573341092431	0.024520578226219	0.011778984074708	0.022205934265215	0.008860554852203	0.008884519708253	0.013777964883608	0.0083980965957	0.009165979157161	0.011274171378363	0.017225666632647	0.013995619857955	0.009634116592107	0.008649104188789	0.00964630017516	0.010708045509847	0.005496316236515	0.012178234481876	0.006029152714647	0.008760158047225	0.017485215273256	0.019803273063513	0.022477509908969	0.020272061505866	0.01260084483472	0.022940918512169	0.01874536393408
Phosphates	Glucose-6-phosphate	M000513	C6H13O9P	C00092	56-73-5	Glucose-6-phosphate (1MEOX) (6TMS) BP	A235002-101	Glucose-6-phosphate	NA	2328.97	17.97	2343.10	NA	0.61	5	5	969	299:1966 357:1259 387:2746 388:1488 389:1297	0.017404043138423	0.015654986782292	0.022887090456322	0.026999342996269	0.016676681529902	0.022549436531486	0.012878287510413	0.023510569516692	0.007780596794915	0.009754903584725	0.012451023968782	0.008571907710362	0.009067744133063	0.010530435082274	0.019082869093253	0.013790202773675	0.00925850560356	0.009247651917143	0.00992693766532	0.011336725307248	0.007115899437637	0.013028614859447		0.009324093241628	0.015634825507561	0.018972900531333	0.023228651108218	0.02328935552534	0.011621752536458	0.020367934602565	0.020842590274265
Phosphates	Glyceric acid-2-phosphate	M000505	NA	NA	NA	Glyceric acid-2-phosphate (4TMS)	A179005-101	Glyceric acid-2-phosphate	NA	1766.25	13.63	1769.67	NA	0.19	3	3	987	369:1537 387:1458 459:1614	0.020259452461314		0.016323098500164	0.016317888897506	0.012516326282394	0.019164917609237
Phosphates	Glyceric acid-3-phosphate	M000105	C3H7O7P	C00197	820-11-1	Glyceric acid-3-phosphate (4TMS)	A181003-101	Glyceric acid-3-phosphate	NA	1791.68	13.85	1792.42	NA	0.04	46	46	944	101:4429 116:1843 135:2237 143:3019 151:1798 181:1915 183:1588 189:2280 195:2045 211:12298 212:2973 213:2059 225:2712 227:13229 228:3264 229:2345 243:1708 255:1611 285:2486 286:1570 298:1642 299:31179 300:9684 301:5689 302:2388 313:1684 315:14060 316:5105 317:3330 318:1990 328:1709 341:9249 357:23129 358:9019 359:5369 360:2432 369:1747 373:1774 387:13432 388:6092 389:4924 390:2679 391:1856 415:18…	0.011037214872443	0.008090699781437	0.013979621614961	0.014721627984863	0.006722338666856	0.013049919618307	0.004816935424798	0.004529614421659	0.003077848108246	0.003931288443715	0.021266230200253	0.009426440500338	0.00836208776624	0.009500168087619	0.005064792113854	0.004514410966243	0.002025190902992	0.001449958449375	0.001489488868854	0.000809560497513	0.000763932640726	0.002672922855716	0.002076049978666	0.003314212482083	0.004815465585823	0.003910325085688	0.013395137090038	0.005940049740002	0.002277697643541	0.003441834407616	0.014150433546649
Phosphates	Glycerol-3-phosphate	M000328	C3H9O6P	C00093	29849-82-9	Glycerol-3-phosphate (4TMS)	A177002-101	Glycerol-3-phosphate	NA	1750.51	13.47	1752.93	NA	0.14	161	103	829	76:10406 83:9484 84:6506 85:1873 86:2238 90:2430 98:2414 100:13533 101:24438 102:2657 103:18351 112:6480 113:8970 114:14157 115:10277 116:17441 117:4857 118:2416 119:3092 126:5415 128:28972 129:23961 130:16311 131:32353 132:8967 133:31924 135:6935 139:28576 140:6299 141:1878 142:9590 145:15256 146:2905 151:3581 153:1436 154:1672 155:127381 157:81748 158:29528 159:5396 160:2061 162:2086 163:4348 1…	0.012539356562283	0.012143676089784	0.009238800076346	0.013064193819928	0.016116250953661	0.017489331743899	0.018798012581556	0.01394152145481	0.013351688256332	0.012961030565585	0.018286198314728	0.016542801447765	0.011747325304111	0.012173851453066	0.010826555736038	0.013000630905018	0.009250536031776	0.009191716277094	0.009280037343836	0.010766696832257	0.007446063866914	0.011438309517752	0.00894680124462	0.009647762760731	0.016326024537529	0.012641982235692	0.016913128517399	0.013729393123444	0.013403551017856	0.016662439005511	0.013083619465264
Phosphates	Glycerophosphoglycerol	M000834	C6H15O8P	C03274	NA	Glycerophosphoglycerol (5TMS)	A218002-101	Glycerophosphoglycerol	NA	2173.41	16.85	2180.27	NA	0.32	13	13	947	211:1951 299:3850 300:1433 315:2322 357:5738 358:2181 359:1521 373:1477 445:2518 446:1490 503:2201 504:1428 516:1641	0.025774757082463	0.020281518485967	0.019564528812201	0.027745423567392	0.036306537357189	0.036749727752112	0.035582654896279	0.037132332761216	0.017051573490301	0.019865922691539	0.021814138836951	0.021934223576779	0.017457762946943	0.024895493275771	0.018864765246485	0.018090717652395	0.017323323418561	0.01755751839272	0.015963271378088	0.013753956574898	0.01440425665786	0.020527658338915	0.015704084928341	0.018654682747838	0.021794290366403	0.021721776222898	0.024315424592217	0.021381345596342	0.021290894743911	0.037852026688306	0.025423906116564
Phosphates	Mannose-6-phosphate	M000711	C6H13O9P	C00275	NA	Mannose-6-phosphate (1MEOX) (6TMS) MP	A231001-101	Mannose-6-phosphate	NA	2294.95	17.76	2312.29	NA	0.76	3	3	968	387:3355 388:1673 471:1307	0.013140929580473	0.006980118131913	0.010174203862053	0.014916004875652	0.012188875453022	0.014927308972516	0.014236453009038	0.013895981016743	0.010016464552752	0.006794764845207	0.01526165792028	0.009013098961653	0.01216015840189	0.014366364760158	0.010364259329294	0.010004073902585	0.013279257911506	0.013537424152511	0.017313890176566	0.013800132975187		0.011281198102063	0.011020975462799	0.012915130058714	0.015416903133461	0.02555051050991	0.02072515868973	0.014507596803591	0.01248917832846	0.021933825031658	0.018722451231547
Phosphates	myo-Inositol-phosphate	M000724	C6H13O9P	C01177	NA	myo-Inositol-1-phosphate (7TMS)	A243001-101	myo-Inositol-phosphate	NA	2414.29	18.48	2416.42	NA	0.09	24	24	978	191:2515 246:1238 299:7563 300:2586 301:1622 305:1247 315:9459 316:3253 317:2292 318:11026 319:4504 320:2424 321:1341 343:1464 345:1240 373:1234 387:5768 388:2626 389:3029 390:1558 391:1340 432:1313 433:1379 470:1247	0.016270658090044	0.010762156789582	0.011174090327932	0.020069577637918	0.019344025985118	0.019808290594733	0.016238975757923	0.020252858078525	0.013191114987145	0.016227911287537	0.011653240890859	0.01691527305979	0.011701476582016	0.011202187642746	0.013826666105916	0.010265452624074	0.013197994345322	0.013688359847267	0.01023948210367	0.013736586788278	0.007286729271024	0.009953610020896	0.005299119818882	0.010398804024832	0.01873572655356	0.021351886180339	0.018214729336201	0.012962909297921	0.013068989428987	0.022057572555838	0.013131242938958
Phosphates	Phosphoenolpyruvic acid	M000343	NA	NA	NA	Phosphoenolpyruvic acid (3TMS)	A159005-101	Phosphoenolpyruvic acid	NA	1593.85	11.95	1595.40	NA	0.10	6	6	985	211:3597 217:2487 299:1901 369:3363 370:1688 371:1466	0.021303039861364	0.019611299519339	0.018022247237212	0.01939255727017	0.020586387031497	0.025965415069424	0.013659971885245	0.013461733302923	0.012018364039843	0.010497634495187	0.024523309441905	0.013167613816788	0.015734577842975	0.020907922676246	0.010818107463805	0.010719334104728	0.02225117056086	0.02310987529295	0.013150803791687	0.006354458316547	0.011871420273983	0.009387463205933	0.011560335029261	0.011634480984454	0.016292249822461	0.010436058949115	0.019376583269168	0.015234303782001	0.010539747985414	0.014536978077908	0.017622271731418
Phosphates	Phosphoric acid	M000075	H3O4P	C00009	7664-38-2	Phosphoric acid (3TMS)	A129001-101	Phosphoric acid	NA	1261.98	8.58	1262.62	NA	0.05	177	62	857	76:56308 85:14147 87:25294 91:15354 96:2694 104:15441 105:51536 106:7820 107:25586 112:2566 113:10949 115:158437 116:26630 119:104992 120:17728 121:60504 122:6929 123:21802 126:9202 131:205197 132:42532 133:779681 134:136583 135:261536 136:55222 138:17996 145:21057 146:4777 151:302432 152:52319 153:31812 154:5971 161:14349 163:57944 164:10648 165:102638 166:20888 167:49342 168:7075 176:12631 177:…	0.033480138380438	0.026816590948944	0.028652565044214	0.036438932614299	0.019571161457706	0.026461874534839	0.025548720411568	0.022525326891454	0.02044287736136	0.02044839190556	0.032042533379848	0.017861499780613	0.02207598037711	0.033296990142693	0.017021862701428	0.017820714485468	0.029164762435875	0.02677423081074	0.023968114695137	0.011618314302743	0.01225008446408	0.018391307579676	0.011216508511219	0.017004071101578	0.031060685265322	0.032490887783943	0.033502203581347	0.028313857960858	0.028037325758038	0.02829075940303	0.026793817925608
Phosphates	Phosphoric acid monomethyl ester	M000507	NA	NA	NA	Phosphoric acid monomethyl ester (2TMS)	A119001-101	Phosphoric acid monomethyl ester	NA	1165.67	7.49	1157.98	NA	-0.66	46	35	993	89:7834 90:1413 91:2181 98:15029 99:1712 103:3963 105:2452 115:4981 117:2971 119:6164 121:4105 123:1752 133:47664 135:21400 136:2780 137:4149 151:3991 153:1463 163:70715 164:10764 165:7160 167:4814 177:1907 179:1710 181:6882 182:1492 183:1810 195:19728 196:3151 197:2258 209:3125 210:2950 211:43273 212:6877 213:3553 225:4378 226:1689 227:1650 240:1451 241:317067 242:66093 243:35909 244:7031 256:20…	0.016739363479123	0.016150867418368	0.008529957704004	0.019329314512615	0.00406749668438	0.005105384196794	0.004100239444559	0.005113373003084	0.014299779913572	0.012510386728128	0.016445526844727	0.012035789256176	0.008402472000852	0.014270945910756	0.008569536478893	0.009973261184496	0.032422670071133	0.02066259251201	0.021651613180399	0.01300827462091	0.016452843642996	0.027018601089885	0.014741853230313	0.025836305083458	0.002931815112703	0.003325763814782	0.003686271073105	0.004706049387339	0.008203465621918	0.010827640607735	0.008208702763488
Polyhydroxy Acids	Ascorbic acid	M000082	C6H8O6	C00072	50-81-7	Dehydroascorbic acid (2MEOX) BP	A188008-101	not be used for our analyses	NA	1867.12	14.42	1852.56	NA	-0.78	7	7	972	157:7346 158:2224 173:8634 245:2467 246:1581 316:4222 317:2247	0.017538331735081	0.007261768027398	0.003783779486993	0.014095735099186	0.023235588910091	0.005947614520839	0.005397113827426	0.006590591365484	0.031057270290852	0.006140082402537	0.004266700965341	0.005223430460199	0.016509220466989	0.004408938604199	0.004467036832427	0.006271714925793	0.018667399033276	0.002830032670509	0.005065185158488	0.003496997372858	0.012972885785995	0.003912563960966	0.004453413732702	0.004223579834971	0.021627046223778	0.003902242965321	0.004984010213527	0.008840488552619	0.011089361116215	0.007342620479384	0.004689347596167
Polyhydroxy Acids	Ascorbic acid	M000001	C6H8O6	C00072	50-81-7	Ascorbic acid (TMS)	A185031-101	Ascorbic acid	NA	1854.85	14.52	1862.53	NA	0.41	15	14	822	117:10064 133:11801 172:6266 185:1790 271:2238 276:6023 289:5797 290:1783 303:15241 304:4278 347:1561 375:2370 389:1226 406:3013 407:1475	0.018064526093025	0.008363202517096	0.008508350543634	0.011107035252745	0.017639306445211	0.010759680250681	0.00933037674137	0.021618281563699	0.022819773230078	0.014671361120832	0.01385130907452	0.016541589213265	0.019175701798876	0.014985396925502	0.010158568310968	0.018086758221554	0.022082583216024	0.015377713429793	0.01204001634728	0.012107945711812	0.009724110229084	0.012079344395687	0.009253129107624	0.012613103643129	0.024020314188915	0.023612981505789	0.030501603706227	0.028121076216705	0.024327289366605	0.019131286750991	0.014458034546689
Polyhydroxy Acids	Ascorbic acid	M000001	C6H8O6	C00072	50-81-7	Ascorbic acid (TMS)	A186034-101	not be used for our analyses	NA	1863.89	14.59	1870.02	NA	0.33	12	12	905	172:3572 185:1590 271:2028 273:1247 289:1486 303:7713 304:2422 334:1280 406:2279 407:1275 523:2196 524:1326	0.016888076660097	0.007581273274577	0.007753649340677	0.00882078041766	0.015601555461603	0.009467874097824	0.006694388546945	0.018917994606075	0.021485813356757	0.01545934836444	0.008241555849455	0.016170374446894	0.015659082054568	0.014429638452923	0.009369656709343	0.018617975288439	0.018958041094879	0.014249837800633	0.009244282892301	0.0106750706378	0.009056248267768	0.009826653994284	0.008154525584404	0.012243350942098	0.023868009475722	0.021153974482808	0.02930967176504	0.021240072001514	0.020913471683654	0.016407477123783	0.014264642085644
Polyhydroxy Acids	Ascorbic acid	M000001	C6H8O6	C00072	50-81-7	Ascorbic acid (TMS)	A188041-101	not be used for our analyses	NA	1882.29	14.75	1888.43	NA	0.33	37	33	688	89:6530 100:4029 103:3435 117:10149 133:8945 144:1260 172:8168 173:1959 185:3536 190:1681 205:11248 206:2554 217:4173 243:4077 271:4546 272:1756 276:3382 277:1584 289:3656 303:20377 304:6423 305:2717 307:1284 334:2133 344:1745 375:2082 376:1311 389:1571 406:5855 407:2364 408:1436 433:1767 435:2721 507:1370 523:3096 524:1684 525:1287	0.014863459774366	0.005600792665497	0.007139121108194	0.007641355624309	0.014425583497579	0.008626430562215	0.004979386300644	0.01813285257746	0.022313220247434	0.014117734702487	0.007026453106896	0.014682104299642	0.01715740330719	0.013004223333893	0.008493539405695	0.017654778732627	0.020002410890038	0.013676672946333	0.00867275158975	0.01066617879062	0.009558552316256	0.010497453869918	0.007957025801865	0.011598499189516	0.022387419094106	0.020567816555069	0.027810359148379	0.021283090968506	0.019213568892695	0.015679068780006	0.01278670340156
Polyhydroxy Acids	Ascorbic acid	M000001	C6H8O6	C00072	50-81-7	Ascorbic acid (4TMS)	A195002-101	not be used for our analyses	NA	1937.86	15.01	1924.74	NA	-0.68	13	13	921	142:2003 215:2482 258:1987 303:2141 304:2629 332:10259 333:4649 334:3295 335:2790 359:2528 360:1980 449:2098 450:1879	0.019097943015037	0.002746146081999	0.002010003281478	0.01093969025382	0.037192549373062	0.003064400462308	0.0092545990517	0.006642847166489	0.00348856541539	0.005487652050833	0.005380822961316	0.003694906907353	0.002634755356794	0.001255138996402	0.004338181282922	0.003497546052486	0.001184275259433	0.000689606267474	0.000620668832808	0.00070234082009	0.000993126122194	0.001127635465187	0.000660372768039	0.001089985273595	0.018033262696345	0.003545709412786	0.00337591045985	0.003171011730401	0.00913170138173	0.004859935016483	0.001468838783141
Polyhydroxy Acids	Dehydroascorbic acid dimer	M000082	C6H6O6	C05422	NA	Dehydroascorbic acid dimer (2MEOX) MP	A185002-101	Dehydroascorbic acid dimer	NA	1838.71	14.20	1829.67	NA	-0.49	41	39	980	85:1533 89:4962 99:1494 101:2446 103:3328 113:2130 117:4246 119:1454 129:11558 133:4572 143:2715 156:1617 157:28615 158:5926 159:2646 163:1678 172:1920 173:29254 174:5996 175:3117 176:2557 189:1966 214:1461 216:1421 228:1610 231:3771 232:1915 244:1454 245:8322 246:3593 247:1858 257:1614 264:1827 272:1497 288:1859 316:15354 317:5636 318:3445 332:1546 406:1327 422:1481	0.016208773970426	0.006536232647245	0.002765039791148	0.010799371586191	0.019450479196096	0.003560342988217	0.003806868765103	0.004155639818386	0.028916298756569	0.005736366362512	0.002892563471055	0.003796915111226	0.018850895094108	0.002954945427634	0.003818917028732	0.005603513936034	0.025154637001447	0.002122137584631	0.001476889269383	0.00231336023973	0.017383528777736	0.003475607918054	0.00153618494371	0.001756005031959	0.022833928918639	0.00347120748055	0.003821479987293	0.006524794285143	0.012695955570049	0.006115814199461	0.001645467684641
Polyhydroxy Acids	Erythronic acid	M000454	C4H8O5	NA	15667-21-7	Erythronic acid (4TMS)	A154001-101	Erythronic acid	NA	1528.59	11.45	1543.58	NA	0.98	23	23	934	89:2135 102:2792 117:6049 129:2581 133:3805 143:2360 189:2274 204:2452 205:4267 206:2147 217:5018 218:2621 220:6993 221:2749 222:2226 245:2167 291:2485 292:13930 293:4736 294:2964 295:1748 319:2333 409:2102	0.006026761235596	0.005632331690476	0.005293938527222	0.006844091491878	0.011533977455964	0.01648834874563	0.010435803098522	0.016364542835289	0.028643896642474	0.033382357310266	0.049354010447711	0.042004216644512	0.004685413380699	0.005730654234025	0.004555217863035	0.00659190056691	0.005044083601963	0.004924893495194	0.004671111863245	0.004259174779213	0.028250518630901	0.031668894205504	0.023156761960627	0.022975279367354	0.005468157332601	0.004863565411292	0.006812642520139	0.005689998219561	0.004366805753509	0.007507088537042	0.005040512060061
Polyhydroxy Acids	Galactonic acid OR Gluconic acid	M000596	NA	NA	NA	Galactonic acid (6TMS)	A199002-101	Galactonic acid OR Gluconic acid	15.58	1980.49	15.62	2007.17	0.28	1.35	14	14	901	217:3212 218:1264 292:3417 293:1533 294:1212 305:2561 306:1418 319:2360 320:1345 333:3273 334:1586 335:1158 359:1257 433:1316	0.018660234005179	0.014805069675617	0.017102849064177	0.023134601742338	0.022071383395403	0.028248631752112	0.024828558713922	0.024575661028124	0.012271515741195	0.014118694053092	0.014669220115487	0.01436172004261	0.017247213496989	0.024691662143602	0.014460587076215	0.017036737833503	0.016373469961367	0.013418781628793	0.012800098122166	0.013008766260528	0.010129343609768	0.013704926116498	0.008543069841993	0.011703844857588	0.018567619686941	0.020681571427187	0.02375794707833	0.0171194161296	0.017044751265376	0.030510129283639	0.018042619184349
Polyhydroxy Acids	Glyceric acid	M000073	C3H6O4	C00258	473-81-4	Glyceric acid (3TMS)	A135003-101	Glyceric acid	9.25	1319.94	9.20	1322.49	-0.50	0.19	52	47	887	89:10067 91:2150 99:1651 102:39870 103:32625 104:3283 105:2983 115:4809 117:39882 129:1854 130:29838 131:22472 132:4471 133:81100 134:17232 135:6421 142:1885 143:1930 150:3670 151:2410 163:4662 173:2054 175:11647 176:2163 177:3347 189:223425 190:54071 191:23450 192:3901 204:5823 205:48457 206:9593 207:7557 217:16533 218:3481 219:2940 221:7611 222:2031 223:1662 232:1482 265:2235 279:2535 292:17354…	0.006792255835938	0.009481453406346	0.00596360773864	0.011067592567842	0.007428646878256	0.009196391377013	0.003188474718604	0.006777713674774	0.004918494113162	0.003860022744102	0.020473943455033	0.015991898360219	0.016792049065125	0.015156357018338	0.009047048649482	0.011310301576099	0.00799423901537	0.003597705508372	0.004747761417793	0.003209247111597	0.006231583398881	0.006108704507929	0.009517204012073	0.007718723762449	0.005666865904408	0.002158317120841	0.009517925019991	0.008702453475036	0.002371490344418	0.003683199103398	0.008161751837851
Polyhydroxy Acids	Gulonic acid	M000598	C6H12O7	NA	NA	Gulonic acid (6TMS)	A196001-101	Gulonic acid	NA	1952.77	15.44	1982.07	NA	1.50	15	15	989	277:1533 292:12542 293:4181 294:2116 307:1629 319:7998 320:2599 321:1654 333:14073 334:4879 335:2507 359:2183 423:2005 433:2147 435:2197	0.013340045161978	0.011640145782389	0.010996731966227	0.012728843245375	0.024032791447693	0.031771100150183	0.019282215845212	0.024553995496658	0.028098616874409	0.029130674497185	0.031707612318045	0.029934978534814	0.015093341013311	0.020209926705029	0.011382544121078	0.013148714840747	0.016587835369479	0.012752783960568	0.013144645479925	0.013182396627025	0.035137295566878	0.04085791543707	0.024555979551875	0.035256709808682	0.01347898249223	0.011329089654906	0.019937517202209	0.014482184578227	0.009480794165008	0.017075122876834	0.012125530293058
Polyhydroxy Acids	Ribonic acid	M000605	C5H10O6	C01685	NA	Ribonic acid (5TMS)	A177001-101	Ribonic acid	NA	1751.51	13.54	1760.57	NA	0.52	11	11	838	103:4530 204:2285 277:2136 292:17458 293:6413 294:3472 305:2719 307:3128 331:1629 333:3525 334:1532	0.017036424327063	0.012697896463209	0.012310595193336	0.015631114839763	0.020230261846783	0.027928698357491	0.024223504138753	0.028762227823512	0.014194600174842	0.02072883882971	0.024530724785357	0.024532193419514	0.015297220706312	0.021939271931899	0.019218116388224	0.023501954926017	0.009911205000716	0.011359301742284	0.008216455156961	0.01164283715361	0.01588327767717	0.021780736337792	0.015216984805269	0.019141372943233	0.016011928676215	0.017702902716229	0.025133982543788	0.028215321304681	0.008997791925214	0.023987845167471	0.011877052585325
Polyhydroxy Acids	Threonic acid	M000078	C4H8O5	C01620	7306-96-9	Threonic acid (4TMS)	A156001-101	Threonic acid	NA	1545.94	11.61	1559.82	NA	0.90	53	49	887	83:4469 89:6654 101:2223 102:20256 103:11715 117:33070 118:3043 119:2564 129:9735 130:23459 131:12868 133:16860 135:1792 143:5443 157:2075 163:2510 175:1411 177:2866 189:9441 190:1822 191:2999 203:2964 204:7762 205:35822 206:7959 207:5700 217:47024 218:10124 219:4459 220:61942 221:19316 222:7086 223:1695 245:10305 246:2257 247:1411 277:3771 278:1435 291:12297 292:130628 293:42077 294:22653 295:53…	0.018271164698837	0.026251187918783	0.018411527598319	0.017491711273738	0.014577555632717	0.037205525089871	0.014251145750663	0.023168842577275	0.015185340534218	0.011913856605189	0.014580372257124	0.016179923843177	0.010078401024375	0.016193928027375	0.012983196451647	0.014527346183948	0.008658865727095	0.010274637321438	0.009917558054041	0.008092135154165	0.009706817812241	0.011764339172237	0.010778257780191	0.011832418507615	0.012797418792009	0.011576316508634	0.017712094104936	0.012608230664266	0.012657718186845	0.029831243406259	0.020262387803558
Polyhydroxy Acids	Threonic acid-1,4-lactone	M000595	C4H6O4	NA	NA	Threonic acid-1,4-lactone (2TMS)	A140005-101	Threonic acid-1,4-lactone	NA	1372.65	9.68	1367.99	NA	-0.34	30	25	913	85:1262 87:8091 99:1837 101:20471 102:7098 103:8693 115:2154 116:10633 129:7169 131:7969 133:8379 157:1537 177:1616 189:7171 190:1553 191:5562 192:1316 203:1762 204:2386 205:1457 217:16689 218:3527 219:5937 220:1371 233:4650 247:31651 248:6871 249:2931 262:6334 263:1563	0.020891517603592	0.023201598648178	0.014895869977035	0.016619390709728	0.022792037578749	0.026162995919738	0.015463846108197	0.017894075500843	0.026229176425129	0.01572286161262	0.014046242932867	0.016721843738192	0.015205767873696	0.018821485975018	0.01243849243492	0.01447440221023	0.023562631793542	0.014766855856106	0.011615390565027	0.008631186850337	0.016349234458511	0.011177621491673	0.014674432834594	0.012728620253704	0.022884499367795	0.011950828091364	0.016966394033454	0.015457043992045	0.017520424585512	0.023050938937501	0.014579791968073
Polyols	Glycerol	M000053	C3H8O3	C00116	56-81-5	Glycerol (3TMS)	A129003-101	Glycerol	8.61	1262.29	8.58	1262.12	-0.40	-0.01	12	11	984	101:13467 117:123596 128:1562 129:18921 174:2067 203:29827 204:25597 217:14142 218:51011 219:14689 220:5437 293:6029	0.013450385777337	0.013187885584578	0.016971715270759	0.020290508728846	0.009825993307129	0.017524619394919	0.014063814900412	0.021165229712142	0.010003999637951	0.012493052233173	0.012694291070213	0.018252158835008	0.009563160801378	0.016822007239151	0.012918947609197	0.020642053355606	0.01236932526546	0.012248539579139	0.011606141262657	0.011496927163186	0.007358001235975	0.009285958564606	0.008470757100321	0.011309617808851	0.012187451182803	0.012705505120695	0.019135220498533	0.019394185054811	0.010997008786946	0.014488967585013	0.019189830867247
Polyols	Inositol, myo-	M000060	C6H12O6	C00137	87-89-8	Inositol, myo- (6TMS)	A209002-101	Inositol, myo-	16.23	2080.20	16.16	2080.21	-0.41	0.00	105	91	940	81:2292 83:1670 101:1769 103:21116 104:1864 105:1828 111:1615 115:1776 119:1641 129:35048 130:4507 131:13620 132:2571 133:33928 134:5267 135:2689 141:1803 143:8562 144:1494 150:2837 151:1569 155:1751 157:4663 159:1503 161:2805 163:1791 175:2322 177:5153 189:8924 190:4152 191:142210 192:30190 193:13810 194:1987 201:1518 203:3530 204:44905 205:12247 206:4515 215:3747 216:1633 217:244070 218:59281 2…	0.005827802566765	0.005643446158518	0.006393370696506	0.008864834154626	0.007065505940321	0.007786040175028	0.00591693327916	0.006609844034576	0.005345021407049	0.006231897130749	0.005636894443146	0.005414955179959	0.00466420467163	0.006706033441463	0.005888831729524	0.005979825812529	0.007853427562326	0.007849338640159	0.006256417880667	0.005886855811403	0.005281740766085	0.005748150421168	0.004172489691627	0.004778152762988	0.007085851461622	0.005363433667884	0.007085937924961	0.006404190287346	0.004570420376101	0.007135272608785	0.005736874261358
Polyols	Mannitol OR Sorbitol	M000687	NA	NA	NA	Mannitol (6TMS)	A193002-101	Mannitol OR Sorbitol	15.00	1913.17	14.93	1913.15	-0.48	0.00	33	33	919	89:4116 101:2334 103:7961 117:10964 119:1761 129:11506 133:7157 143:2518 155:1857 163:2824 189:12638 190:2775 191:6391 192:1981 205:34953 206:13469 207:6465 208:2308 215:1485 217:31667 218:8633 219:4690 220:1881 221:3027 222:1697 231:3137 278:2229 279:1755 291:3237 305:2962 319:26779 345:3181 347:1645	0.005586253213171	0.004150388012417	0.004832711460182	0.009116631634764	0.005919538276242	0.006871787159457	0.004930702877234	0.005162996244638	0.005065038324688	0.004999613666871	0.005209580644405	0.00527779169293	0.005047361550573	0.006824411499571	0.004561909055688	0.004300866763793	0.004370869088815	0.003547877116967	0.002978580487613	0.003202282425541	0.001675161225287	0.003964851209079	0.002146145346365	0.002878326989326	0.006013681932219	0.005482236147052	0.00688990683943	0.004607309278174	0.003093024381172	0.00451842767136	0.002724912168145
Polyols	Xylitol	M000057	C5H12O5	C00379	87-99-0	Xylitol (5TMS)	A171001-101	Xylitol	NA	1694.65	12.74	1677.73	NA	-1.00	13	11	931	103:8227 104:1391 160:1611 189:4115 190:1295 217:17558 218:4684 219:2106 233:1456 277:2123 307:8004 308:2834 309:1655	0.019599884058952	0.014851318618144	0.010707708127254	0.019254921483709	0.016880545077821	0.017648599500793	0.009345015130988	0.0176999830047	0.01740742774201	0.013422444892507	0.01445514091703	0.014854532870849	0.009615519579995	0.014523942746659	0.008178075394249	0.010546224373485	0.028453235296908	0.011603186575903	0.024009227843011	0.011295737059085	0.018341376544978	0.015710833508388	0.016683404149345	0.014491793731457	0.010933908665545	0.010002500548088	0.012932559527147	0.009922131071821	0.0086033527175	0.018948987990995	0.015707399819178
Reagent (Contamination)	A104001-101_Siloxane	M000870	NA	NA	NA	Siloxane	A104001-101	not be used for our analyses	NA	1021.01	6.01	1015.14	NA	-0.57	3	3	977	207:5275 208:2141 295:1652	0.004388277273585	0.008476610006279	0.00439224690605		0.003673861264353	0.005037485057594	0.003334444765817		0.004777956769038	0.001941346106507	0.006338770603915	0.003861112054303	0.007261390058465	0.012561930953132	0.00388760976419	0.004647275620234	0.014215209835853	0.015440912892069	0.018036146298945	0.006966737827646	0.008546656096747	0.007300235754359	0.009726578997553	0.00515123670801	0.007216800592382	0.007189671343279		0.004591686333182	0.005289294860885	0.003792394978819	0.008930038067777
Reagent (Contamination)	A113001-101_similar to Cyclopentasiloxane, decamethyl	M000870	NA	NA	NA	similar to Cyclopentasiloxane, decamethyl	A113001-101	not be used for our analyses	NA	1117.07	7.08	1118.32	NA	0.11	13	13	994	154:1825 249:1793 251:2526 267:29037 268:8353 269:5547 270:1697 323:1679 339:1916 355:30548 356:12246 357:8044 358:2531	0.01950605357477	0.021395001849929	0.013514026438571	0.008831592530084	0.021729859395559	0.015289681033413	0.012673277357367	0.005369813974582	0.028800999767016	0.011995847397539	0.012503091880406	0.010542887575971	0.031155077624913	0.013569731685334	0.012986217598325	0.010709726468339	0.013562213733335	0.015570849394071	0.018582719957406	0.014797088010088	0.015083188680625	0.011730124750567	0.019486379511216	0.012604713533255	0.025217980324076	0.015056749339959	0.007351109145128	0.004613900459118	0.0215963685885	0.02582873738226	0.009979089175544
Reagent (Contamination)	A114002-101_NA114002	M000000	NA	NA	NA	NA114002	A114002-101	not be used for our analyses	NA	1131.09	7.06	1116.73	NA	-1.27	60	59	934	85:2238 86:84232 87:11134 88:12370 89:52687 90:3880 91:3006 99:2093 100:65963 101:6658 102:10172 103:32994 104:4747 105:6249 113:3107 114:2486 115:12012 116:5153 117:17836 118:10189 119:19705 120:2705 121:1959 131:80133 132:31483 133:321777 134:84367 135:24183 136:4184 144:3659 145:2631 146:93565 150:18080 151:7022 158:3359 160:73814 161:10986 162:39904 163:20907 164:4333 165:2617 174:22559 175:3…	0.014900762236038	0.012137895548251	0.006426336993619	0.0067877229744	0.007589892062081	0.009074301518309	0.003100995537396	0.004413059925024	0.013113047506989	0.005543329396628	0.004519340119013	0.004373436131736	0.010833796605426	0.013183309593788	0.006792437161884	0.008323130126159	0.007499725487403	0.008733229900992	0.009196143009078	0.00449557834084	0.009692024780937	0.009182228543621	0.007522896935001	0.008791809779132	0.010338087824324	0.004195347552752	0.005862321474482	0.00630260717157	0.009174039155575	0.005865856344758	0.005816196879061
Reagent (Contamination)	A123002-101_similar to Pentasiloxane, dodecamethyl	M000870	NA	NA	NA	similar to Pentasiloxane, dodecamethyl	A123002-101	not be used for our analyses	NA	1208.14	8.08	1214.84	NA	0.55	19	19	994	191:2800 205:1696 207:6330 208:1892 249:6714 250:1916 251:1754 265:9026 266:2740 267:2420 281:77544 282:25195 283:16137 284:4892 285:1716 369:23030 370:10643 371:6888 372:2159	0.013174364806433	0.012419948724117	0.011586282271116	0.017336220296525	0.012965472483972	0.012640815002777	0.010510285989975	0.017363778411437	0.012235900538931	0.008461452133088	0.012611103058188	0.009390914919962	0.017618205136734	0.016299225785317	0.008743966672924	0.014349173314389	0.020193327496772	0.020409535873839	0.023077327397324	0.011709667293367	0.014915342038884	0.009245227825997	0.013032306031459	0.012949941694813	0.019130911124884	0.010529687275115	0.010499460088601	0.015059922356237	0.016203523587745	0.013573644694489	0.01289634268361
Reagent (Contamination)	A131003-101_similar to Cyclohexasiloxane, dodecamethyl	M000870	NA	NA	NA	similar to Cyclohexasiloxane, dodecamethyl	A131003-101	not be used for our analyses	NA	1293.78	9.01	1304.20	NA	0.81	24	16	987	191:2353 207:4494 249:1563 251:1824 267:1971 295:1448 311:1878 325:18078 326:7249 327:5331 328:2083 341:65430 342:24857 343:17749 344:6388 345:3211 346:1745 413:1561 429:31955 430:16576 431:12135 432:5233 433:2841 434:1615	0.027243708057252	0.027184595139368	0.017579154958252	0.010108403894836	0.026645622785475	0.018487117668406	0.014347198125764	0.008110883659304	0.026251270995779	0.014039220255143	0.013384979528407	0.010021533228756	0.041046843179998	0.008155132377388	0.01323528594086	0.007678790789275	0.006323859405966	0.005531598553223	0.011632541700059	0.010646824647718	0.006753804210969	0.007864943407259	0.025212357995656	0.01147949098343	0.034294091455803	0.013173827901684	0.0094001081296	0.00715678819944	0.028988235270717	0.042714008559078	0.014224629444481
Reagent (Contamination)	A147007-101_Siloxane	M000870	NA	NA	NA	Siloxane	A147007-101	not be used for our analyses	NA	1460.08	10.60	1456.38	NA	-0.25	5	5	935	281:2837 327:1971 415:1620 503:1660 504:1586	0.015323929212701				0.014453495635867			0.013049027133825					0.014637351842727												0.017396351113637				0.018544227903546
Reagent (Contamination)	A157004-101_NA157004	M000000	NA	NA	NA	NA157004	A157004-101	not be used for our analyses	NA	1559.42	11.44	1542.04	NA	-1.11	4	4	969	173:3786 175:3312 247:3242 249:3928
Reagent (Contamination)	A168009-101_Siloxane	M000870	NA	NA	NA	Siloxane	A168009-101	not be used for our analyses	NA	1685.56	13.00	1703.92	NA	1.09	18	18	948	207:5536 208:2238 209:2058 221:10184 222:2855 223:1745 281:3227 282:1656 295:3873 296:1682 297:1682 325:1527 327:1714 341:2230 342:1705 355:1783 369:2129 370:1647	0.011928722692794	0.009210868870016	0.011183960540682	0.010123839673066	0.01060535531614	0.010392757456623	0.007858091768469	0.010493607507848	0.010297293058929	0.006570569871536	0.009799707430557	0.00950978571444	0.009952833514027	0.00895217892589	0.00856486702778	0.009095691295004	0.010439127396796	0.011466410165469	0.010437562601604	0.008409986131296	0.007158465706436	0.006231708358627	0.009604002887366	0.012087859402527	0.015278723605443	0.007369223962487	0.011801121724858	0.009798857692524	0.011644961538338	0.010604439239559	0.016244577053365
Reagent (Contamination)	A177007-101_Siloxane	M000870	NA	NA	NA	Siloxane	A177007-101	not be used for our analyses	NA	1771.64	13.81	1788.48	NA	0.95	57	49	918	145:1503 207:10284 208:3003 209:2356 221:14787 222:4563 223:3318 249:1893 251:1535 265:2569 266:1835 267:5996 268:2422 279:1721 281:8055 295:3137 296:1725 297:1748 325:3438 326:1958 327:2913 328:1828 339:1825 341:18893 342:7503 343:5571 344:3013 355:17603 356:8241 383:1623 385:1962 386:1685 399:1652 401:6455 402:3705 403:3446 404:1835 413:1850 414:1681 415:2263 416:1900 429:38822 430:18915 431:13…	0.005157812362396	0.00140926824296	0.001324982091018	0.001328527331452	0.004714680207466	0.001572276445596	0.002857581139652	0.0012582538485	0.005047662875148	0.008453911239511	0.000834718731302	0.003315243119046	0.00484720607679	0.001970626439395	0.001419841701463	0.001266024993302	0.006433629573384	0.001410355248656	0.000825076475619	0.001193639306104	0.001432507061862	0.001457042624758	0.000702396074352	0.009708862866144	0.006049390258351	0.007271636996044	0.003826989095186	0.0020268990939	0.005821538163204	0.001941903777517	0.004625366129077
Reagent (Contamination)	A183010-101_Siloxane	M000870	NA	NA	NA	Siloxane	A183010-101	not be used for our analyses	NA	1828.56	14.31	1840.73	NA	0.67	16	16	959	207:5617 208:2226 209:1849 221:10457 222:3022 223:1896 281:4042 282:1712 283:1743 295:3999 296:1697 297:1747 341:1790 355:1569 369:2178 370:1578	0.014232263783312	0.009154181661511	0.012075519112191	0.011313242590097	0.012541671903796	0.011167699712156	0.009376970975561	0.01062431344959	0.011321809305653	0.007205113149679	0.010637704011454	0.010017944381268	0.012193454469667	0.00965514627015	0.010537163111142	0.010367973145361	0.010903842983846	0.014380012721755	0.01186688604787	0.009473596568803	0.00689551874771	0.008063607397364	0.010564774648806	0.012035290392071	0.016169885786689	0.009028413123365	0.0127612316604	0.011569127609268	0.015048911036772	0.011583458857138	0.019649783254297
Reagent (Contamination)	A197008-101_Siloxane	M000870	NA	NA	NA	Siloxane	A197008-101	not be used for our analyses	NA	1975.67	15.51	1991.45	NA	0.80	15	15	957	207:5585 208:2076 221:9794 222:2900 223:1825 281:3640 282:1706 295:4808 296:1891 297:1673 341:1799 355:1722 369:2368 370:1643 401:1500	0.014034854736555	0.00877359067339	0.011796134413898	0.013178665822763	0.012357383780484	0.010802439060245	0.009044801589417	0.011740904426404	0.010215370502206	0.007450295832945	0.011158415316791	0.010628103446511	0.011458505195952	0.008232756022995	0.011060057805679	0.010566127569901	0.010789527585703	0.014248536183594	0.010544530774781	0.009279116239828	0.00614784387263	0.007758789442091	0.008949812451613	0.012267608783231	0.015321385582628	0.008396422567642	0.013195985651607	0.012004314582017	0.013855870237158	0.010999975620531	0.020115225481431
Reagent (Contamination)	A211012-101_Siloxane	M000870	NA	NA	NA	Siloxane	A211012-101	not be used for our analyses	NA	2114.20	16.61	2144.87	NA	1.45	14	14	935	208:1798 221:7795 222:2323 223:1643 281:3300 282:1665 283:1530 295:4130 296:1785 297:1612 355:1754 369:2924 370:1679 371:1630	0.016065503755114	0.009168187198261	0.011829835706602	0.014813469968475	0.014863072614217	0.012010304833376	0.011364790400873	0.013841357142783	0.009530894224623	0.007507939814048	0.011044635576795	0.01046643469316	0.011915024948108	0.008220780708559	0.011390647585637	0.011131055579282	0.011041017616002	0.015772932341552	0.01108543256918	0.009497872936228	0.005209838830347	0.009014618357395	0.008426765586998	0.012331222800282	0.017430206923576	0.008774984793953	0.013292464125917	0.012806895962343	0.014346650737163	0.012154054815996	0.019609657787106
Reagent (Contamination)	A219007-101_Siloxane	M000870	NA	NA	NA	Siloxane	A219007-101	not be used for our analyses	NA	2188.76	16.18	2082.97	NA	-4.83	78	68	903	145:1760 207:11179 208:3214 209:2509 221:36782 222:10554 223:5841 224:1758 249:1975 251:1539 267:9668 268:2459 269:1888 279:1834 281:24314 282:8675 283:5847 284:2841 285:2026 295:3545 296:1981 297:1811 325:3014 326:1885 327:4119 328:2182 329:1882 339:2232 340:1934 341:8827 342:4022 355:48059 356:20560 357:14206 358:5677 359:3535 360:2337 383:1945 385:1906 399:2843 400:1980 401:4809 402:2976 403:2…	0.004694010063125	0.001605527915976	0.001628169730769	0.002178344285699	0.004719203227057	0.002017685595568	0.003530963819423	0.001778020816698	0.003539444103399	0.004720081683026	0.001409660850058	0.001993208517012	0.004334749683774	0.001643763303051	0.001608345186332	0.001439418569648	0.004751318105294	0.001862534699381	0.002199498307689	0.00150025976938	0.001542835834332	0.001655379022785	0.001076186923473	0.004180880306553	0.005208452033069	0.003884151835491	0.002959389563238	0.00192399588631	0.005206429483616	0.001888364129978	0.003770338258375
Reagent (Contamination)	A233004-101_Siloxane	M000870	NA	NA	NA	Siloxane	A233004-101	not be used for our analyses	NA	2332.66	17.22	2233.03	NA	-4.27	92	62	800	207:13893 208:4537 209:2829 221:24645 222:7222 223:4443 224:1793 225:1531 249:2000 251:1489 265:3250 266:1802 267:5962 268:2276 269:1910 279:2186 280:1582 281:21815 282:8371 283:5522 284:2361 285:1443 295:5857 296:2684 297:2102 323:1779 325:3540 326:2023 327:4401 328:2112 329:1723 339:2248 340:1761 341:13115 342:5784 343:4527 344:2107 355:39304 356:16511 357:11549 358:4830 359:2883 360:1933 369:2…	0.007476587453717	0.002304629989375	0.001436488423624	0.001900070772095	0.007626895553755	0.002529077267369	0.004876235120388	0.001660397465477	0.005439596782999	0.005350524860801	0.001237260381603	0.002018638264594	0.007390903287397	0.001182911895678	0.001729839810721	0.001354947661821	0.004758008261962	0.000882955945768	0.000806482764047	0.000794666579328	0.000935115185371	0.001887820911339	0.001106350480406	0.004682512663267	0.00810625648149	0.004522000181205	0.00354886717162	0.002407274647262	0.007720338291742	0.002011301286844	0.00526935171452
Reagent (Contamination)	A240010-101_Siloxane	M000870	NA	NA	NA	Siloxane	A240010-101	not be used for our analyses	NA	2399.69	17.62	2292.12	NA	-4.48	13	13	918	207:3799 221:6347 222:2047 223:1671 281:3278 282:1938 295:3287 296:1712 297:1539 355:1552 369:2443 370:1663 371:1612	0.016231922163678	0.008834183544303	0.011057204197978	0.013253061806489	0.016108822800525	0.011330093241731	0.008860033471773	0.013615635383419	0.00817394674625	0.007271463465702	0.00954050470796	0.010174531964813	0.013177258846144	0.007591999443885	0.008697296580601	0.010694636360058	0.009985988548216	0.017637217485297	0.011035268072002	0.008153546796398	0.004895442891513	0.007305239996804	0.007955702945667	0.010432543377458	0.017777480606428	0.008654504121304	0.013613656873898	0.011564979920506	0.015848614178631	0.011660187522155	0.020410935510544
Reagent (Contamination)	A253006-101_Siloxane	M000870	NA	NA	NA	Siloxane	A253006-101	not be used for our analyses	NA	2535.24	18.57	2429.14	NA	-4.19	11	11	911	221:5235 222:1775 223:1558 281:2794 295:2871 296:1660 297:1450 355:1439 369:2110 370:1658 371:1554	0.017105607099536	0.008850500092056	0.010099697711366	0.014243445193183	0.017012060590405	0.010616808805455	0.009826908028431	0.011824885936906	0.009016486446338	0.008074197954715	0.009420456920645	0.009054621014045	0.011109497194483	0.005951559159431	0.008162564793448	0.010157371469876	0.00936707993223	0.017867790237537	0.011711826543682	0.008037063749782	0.004478838295826	0.00765453678166	0.008369104276969	0.010147698235957	0.017165237426884	0.008270731493459	0.01412182463706	0.010787638296005	0.015730467912035	0.009772824802677	0.020051067644723
Reagent (Contamination)	A259009-101_Siloxane	M000870	NA	NA	NA	Siloxane	A259009-101	not be used for our analyses	NA	2596.74	19.06	2500.38	NA	-3.71	106	94	930	133:3192 145:1949 191:3067 205:4022 207:18616 208:5450 209:3224 221:43529 222:12311 223:7296 224:2144 225:1499 249:1677 265:4566 266:1829 267:7873 268:2700 269:2025 279:2989 280:1580 281:49189 282:16641 283:10761 284:3854 295:10963 296:4539 297:2850 298:1453 323:1533 325:4480 326:2067 327:5778 328:2313 329:1804 339:2767 340:1676 341:16251 342:7231 343:5182 344:2046 345:1366 353:1622 355:69452 356…	0.020465756775288	0.010697123897008	0.005782623325971	0.008373552402219	0.020346571074179	0.010883916850329	0.013731292291669	0.008181427883917	0.015627930386215	0.010309586381109	0.005590614857856	0.006631618772976	0.022600789960105	0.002922388190977	0.006416727098041	0.00473912350176	0.004335170297744	0.001581567087378	0.002066474299014	0.003567613846796	0.002195385768325	0.00498038117532	0.004878720069918	0.007157603698076	0.024201010805868	0.009169454760006	0.010051770380118	0.008672385521244	0.022291884037324	0.010204195068472	0.015771078376078
Reagent (Contamination)	A271010-101_Siloxane	M000870	NA	NA	NA	Siloxane	A271010-101	not be used for our analyses	NA	2716.61	20.67	2743.25	NA	0.98	96	88	915	145:1981 207:18809 208:5343 209:3096 221:42549 222:12168 223:7240 224:2389 225:1640 249:1466 265:4078 266:1746 267:7258 268:2733 269:2029 279:3039 280:1652 281:42591 282:14729 283:9630 284:3400 285:1830 295:11685 296:5060 297:3251 298:1570 325:3981 326:1909 327:5538 328:2210 329:1786 339:2734 340:1633 341:14727 342:6724 343:4892 344:2013 353:1588 355:50396 356:20784 357:14198 358:5974 359:3092 36…	0.032869686580458	0.018865132028792	0.011330241397707	0.014651697147936	0.032600829303855	0.018007592612038	0.020402293329509	0.014386416158506	0.02170780401	0.011661857475466	0.010216870140743	0.010665590225923	0.037885558288793	0.004657359481899	0.010486451821531	0.008359127402134	0.002654394313151	0.001861208986731	0.003694867080305	0.0056687232926	0.002859671224307	0.005982902947747	0.011025172181604	0.007579486397605	0.036972717572723	0.010542709440521	0.014923288215553	0.014558578975912	0.032972273756398	0.020966079998542	0.023948801373045
Reagent (Contamination)	A291007-101_Siloxane	M000870	NA	NA	NA	Siloxane	A291007-101	not be used for our analyses	NA	2911.28	21.04	2800.78	NA	-3.80	5	5	884	221:2693 222:1512 295:1782 296:1563 369:1613	0.01859984881079		0.009398879803205	0.013992217716657	0.017148144784878	0.010727723600048	0.009048848131302	0.012852398654869	0.00688107132029	0.006423260434542	0.005617934277485	0.00894528628576	0.014202695699064		0.0064119383088	0.008695403810849	0.009507281303685	0.021619767065394	0.013617432067086	0.007512518934165		0.007649171583415	0.007849097980905	0.007152101649159	0.01902137620285	0.006954962881076	0.012404665130535	0.01037475333246	0.017724174182415	0.008571021871541	0.018793212903716
Reagent (Contamination)	A295011-101_Siloxane	M000870	NA	NA	NA	Siloxane	A295011-101	not be used for our analyses	NA	2959.70	21.40	2856.66	NA	-3.48	88	65	915	145:1685 191:2498 207:16539 208:4595 209:3236 221:34306 222:10204 223:6042 224:2058 225:1643 265:3349 266:1552 267:6030 268:2311 269:1870 279:2602 280:1672 281:34352 282:11830 283:8000 284:2902 285:1707 295:10047 296:4329 297:2715 298:1491 325:3145 326:1714 327:4534 328:1972 329:1689 339:2377 340:1550 341:11797 342:5319 343:3968 344:1714 353:1566 355:41834 356:17526 357:12004 358:5134 359:2857 36…	0.031241555411576	0.018567618257125	0.012316130451294	0.014438678039272	0.032231250983443	0.017421970265134	0.020292901729641	0.014433190898375	0.01986287798416	0.010610754988369	0.010326409392792	0.009785682806848	0.037424929820282	0.004252564444884	0.010839739542184	0.008485254882154	0.002392721490296	0.001847041375623	0.004590508796733	0.005306913978537	0.002611235245525	0.005580577279364	0.012292694362635	0.006704938847493	0.03622499803551	0.009744649596594	0.014756104713831	0.014390336966091	0.032004345135537	0.024029227171521	0.024534104203709
Reagent (Contamination)	A307006-101_Siloxane	M000870	NA	NA	NA	Siloxane	A307006-101	not be used for our analyses	NA	3079.21	22.81	3074.75	NA	-0.14	55	54	914	207:13464 221:14782 222:4930 223:2901 265:2195 267:3578 268:1687 279:1628 280:1308 281:15378 282:5787 283:3952 284:1607 295:4985 296:2240 297:1723 325:1748 327:3485 339:1538 341:6082 342:2632 343:2348 344:1266 355:16819 356:7920 357:5566 358:2417 359:1597 369:3238 370:1888 371:1551 399:1464 401:2413 402:1623 403:1548 415:2441 416:1728 417:1468 429:14206 430:7738 431:5946 432:2760 433:1828 434:129…	0.027890276774349	0.019336210108046	0.013069735641092	0.013493565843451	0.027818488559237	0.017610231079438	0.019083109997854	0.014286199885883	0.017201695677257	0.00924897980605	0.010184784179636	0.008506998399007	0.033571114424389	0.004287220243297	0.01114527013508	0.008193151827112	0.002116779423834	0.00187902982662	0.005216572163665	0.005070243572883	0.002521188214704	0.005476908439393	0.015235552024513	0.006175141275735	0.03412005498687	0.008951138229505	0.015257144074579	0.015887719673681	0.029891006207528	0.025668548043287	0.024310986617007
Reagent (Contamination)	A318007-101_Siloxane	M000870	NA	NA	NA	Siloxane	A318007-101	not be used for our analyses	NA	3191.74	23.62	3201.43	NA	0.30	35	34	894	221:9346 222:3192 223:2101 281:10158 282:4338 283:2876 295:3192 296:1632 297:1486 325:1400 341:4262 342:1973 343:1982 355:10572 356:4940 357:3433 358:1749 359:1320 369:2241 370:1530 371:1308 401:1735 402:1331 415:1821 416:1466 429:8527 430:4806 431:3639 432:1885 433:1516 503:4075 504:2690 505:2290 506:1575 577:1294	0.029612454162398	0.019010133155513	0.013351266597155	0.012908330215951	0.028895667667659	0.017785932769419	0.020135398870321	0.015224327373528	0.018600949506159	0.009708969276616	0.01153655306771	0.009003157204241	0.036551680581652	0.004446938764612	0.011616117974071	0.008566086084777	0.001912376709973		0.005519858446046	0.00523663499054	0.00291082302576	0.005313391335881	0.015239573774462	0.00609162965061	0.034525752591715	0.009245028551598	0.015136097561596	0.016220874117774	0.030771506178179	0.028332214627158	0.02661744030639
Reagent (Contamination)	A361001-101_A361001-101	M000000	NA	NA	NA	A361001-101	A361001-101	not be used for our analyses	NA	3601.39	25.81	3541.94	NA	-1.65	5	5	898	316:3231 317:2477 367:1339 535:1296 591:1547	0.003950247607553	0.006321757566904	0.010224012657978	0.012960691624661	0.005402968482457	0.008548677158355	0.010477629541309	0.011634503433159		0.005084162600329	0.010620382868929	0.010620147991429	0.003547421565082	0.005515122516881	0.010455682692865	0.011815801807543		0.0055002697832	0.010926919885217	0.007698424833644		0.005146710340631	0.010286662888721	0.008930154231147	0.003861735946747	0.005764121509143	0.010549092903333	0.013056626876065	0.003707234517314	0.005942148869376	0.013900593582846
Reagent (Contamination)	Diethylenglycol	M000805	C4H10O3	NA	111-46-6	Diethylenglycol (2TMS)	A127003-101	not be used for our analyses	NA	1236.16	8.20	1226.26	NA	-0.80	10	10	975	101:6282 102:1741 103:3434 115:1985 116:8144 117:18128 118:4021 119:1721 145:2645 191:2469	0.006879248827752	0.007056736073557	0.005141146822345	0.006032255059264	0.005913112762274	0.007608087931524	0.004581572020241	0.006239627609996	0.007275955396596	0.003261883977658	0.006197345171362	0.00481617743352	0.005960303013495	0.006806274081432	0.004528444866658	0.005216608497248	0.00705978817967	0.004868739796679	0.007581383835026	0.004425492572128	0.007189866307087	0.004501890886007	0.005778282896261	0.003705325147264	0.006493467996216	0.005595181543166	0.004975117070799	0.006407673460952	0.005916597031819	0.00495175500846	0.005876021089506
Reagent (Contamination)	Hydroxylamine	M000416	H3NO	C00192	7803-49-8	Hydroxylamine (3TMS)	A110002-101	not be used for our analyses	NA	1104.93	6.78	1089.31	NA	-1.41	51	38	975	85:2311 86:62387 87:21655 88:11559 90:1296 94:2086 100:30733 101:6657 113:13611 114:9645 115:8649 116:9274 117:17372 118:6052 119:208146 120:28818 121:14259 122:1524 130:59391 131:28825 132:14816 133:281784 134:54102 135:23555 136:2407 144:2527 145:1737 146:255317 150:2637 158:1623 160:9188 161:11123 162:3088 163:1338 164:4129 171:3453 172:1638 174:1507 187:2033 188:7718 189:2009 190:1853 191:265…	0.005951113982398	0.01168085344462	0.010894617600546	0.013183066825909	0.008548884547252	0.016397748997235	0.014462903441304	0.018087530413663	0.010892534452707	0.009620479340503	0.01692059431251	0.012320477021779	0.010623290333155	0.013674383393968	0.010111781214417	0.010422511408118	0.011150215901138	0.013701397982201	0.020095654521463	0.010780836265141	0.010258373373841	0.00736693444018	0.009892455068354	0.009929691234758	0.011477765502382	0.014870853832681	0.012593112190693	0.014398595971345	0.008896797544516	0.017291412320169	0.016279920677982
Reagent (Contamination)	Isopentylamine	M000000	NA	NA	NA	Isopentylamine (2TMS)	A115001-101	not be used for our analyses	NA	1147.89	7.22	1131.75	NA	-1.41	12	12	986	100:7718 117:1674 142:11553 143:2254 160:8248 161:1920 174:72008 175:17666 176:8525 177:2253 216:9486 217:2724	0.019413894008276	0.015800928610221	0.014141416305199	0.019517319874516	0.012517872406753	0.013216844914384	0.012440524613157	0.018102579053796	0.03150597890163	0.026119606532187	0.054159823916933	0.030362230241905	0.015939577909439	0.020188727967088	0.017813511626184	0.018705330901431	0.020312173881412	0.014033945882038	0.019983709293116	0.009821613287299	0.025673741507862	0.027382998047526	0.017174907664555	0.020906247541438	0.022728272507131	0.027319350024352	0.020653958522105	0.030703084632846	0.017246977042923	0.027841741111648	0.018028753055785
Sugar Conjugates	Galactinol	M000673	C12H22O11	C01235	NA	Galactinol (9TMS)	A299002-101	Galactinol	NA	2966.29	21.89	2933.00	NA	-1.12	13	13	988	129:2261 191:4779 192:1750 204:17131 205:4664 206:2268 217:6587 218:2376 305:1673 343:1627 361:2047 433:2175 434:1505			0.006458305928549	0.010872306623616	0.005445027005588	0.007706768464379	0.006537454494331	0.006796105906022	0.004784137121256	0.008637117772781	0.006910627551231	0.006208143806947					0.008657781286467	0.012036413623935	0.013697406674162	0.011978215594071	0.005164204828224	0.006880794478111	0.006903065864381	0.007815917775713	0.008538559572218	0.006947764277626	0.017026599821609	0.01308265105359			0.00720133219499
Sugars	Fructose	M000606	C6H12O6	C00095	57-48-7	Fructose (1MEOX) (5TMS) MP	A187002-101	Fructose	14.51	1853.93	14.45	1855.59	-0.39	0.09	56	54	839	84:1538 89:5608 103:41767 104:4243 105:2131 117:6496 129:10027 133:8129 142:1475 163:2192 172:4504 175:1908 177:1274 189:9793 190:2205 191:4805 192:1396 201:3355 202:1886 203:1355 204:3736 205:5147 206:1405 214:1302 216:1648 217:109795 218:27038 219:13229 220:3047 221:2075 230:1328 231:2492 232:1322 244:1422 256:1579 262:1313 263:2720 277:11216 278:3427 279:1784 291:2282 302:1311 307:43655 308:17…	0.011627389607952	0.014979930040462	0.010818007420076	0.015168467202093	0.014837903376065	0.01554611016162	0.011169701846665	0.020205484776476	0.014122539145109	0.012164984112703	0.013095270771166	0.014648070693914	0.011431195435398	0.01385105993548	0.012319121659133	0.015389880099506	0.011245228650483	0.006007880479538	0.013557857923013	0.013196204542965	0.009251088160693	0.010270382427366	0.018757064098156	0.015929986320843	0.015624978868997	0.01291016854199	0.020800680256746	0.021746761135913	0.008457008865952	0.015473584409861	0.016647618322479
Sugars	Fructose	M000606	C6H12O6	C00095	57-48-7	Fructose (1MEOX) (5TMS) BP	A188004-101	not be used for our analyses	14.51	1863.13	14.53	1863.95	0.16	0.04	26	24	852	103:28883 104:2943 129:7670 142:1424 217:83614 218:21766 219:10211 221:2110 262:3671 263:2679 277:8558 278:2737 279:1459 307:32570 308:13243 309:7096 310:1863 335:2331 336:1345 350:1291 364:8278 365:3039 366:1554 464:1329 554:1942 555:1400	0.012584537297865	0.015107051488664	0.010714254979075	0.015821422511134	0.016812027601196	0.016168875161031	0.011430888530726	0.021745533663472	0.014728994423361	0.012693793247466	0.014853697396354	0.015514822267782	0.011939637193213	0.014203337827847	0.012017536465022	0.016233412488775	0.012554018678662	0.008257522013118	0.013460145806018	0.014178790777399	0.008613588659138	0.010126106454673	0.018537913682012	0.015943885637692	0.015449476617175	0.014489969224945	0.021784589146778	0.023384780889808	0.009774717246611	0.016037527526193	0.017981080374176
Sugars	Glucose	M000040	C6H12O6	C00031	50-99-7	Glucopyranose (5TMS)	A198006-101	Glucose	NA	1959.24	15.26	1957.94	NA	-0.07	25	24	982	117:3515 129:2917 133:2900 143:2187 169:2057 189:4076 190:1996 191:20393 192:4865 193:4349 203:1924 204:32715 205:8174 206:3923 217:8799 218:3049 219:2036 231:1991 243:2035 291:1721 305:2004 317:1870 319:1637 345:1833 435:1857	0.005028748982019	0.005254043733219	0.005960891808875	0.011975479748329	0.006437123229519	0.009156938842585	0.011545929457331	0.00508920016445	0.005934793082731	0.009685840295423	0.005597696021555	0.00482221439596	0.002149374944583	0.004693979241369	0.005331008318887	0.003700474359902	0.004353862167024	0.002591830787435	0.002394081638788	0.00317600539594	0.006003883829205	0.003768476179978	0.003578367843673	0.003702731197228	0.006804947805583	0.003517869098644	0.004524951196955	0.002507737841358	0.003183353145602	0.004009555853198	0.003820677531524
Sugars	Glucose	M000040	C6H12O6	C00031	50-99-7	Glucose (1MEOX) (5TMS) MP	A189002-101	not be used for our analyses	14.73	1880.50	14.67	1878.34	-0.40	-0.11	66	64	880	83:3506 89:8923 101:1997 103:10542 105:5728 114:1863 117:17875 118:2041 119:1601 129:30943 130:6125 131:8345 133:11682 143:2373 157:33682 158:5386 159:2207 160:40562 161:7691 162:2099 163:3381 189:10460 190:2728 201:4992 204:9972 205:61413 206:15561 207:7213 210:1342 216:3641 217:40244 218:10371 219:4122 221:2644 229:11679 230:3358 231:3741 233:2243 234:1651 244:1608 262:2048 268:1374 269:1538 27…	0.014587843880398	0.015662257060051	0.013642210064312	0.018779338064907	0.016169603775465	0.017895303476205	0.012848787692321	0.024274328927973	0.015208159191577	0.012406905013892	0.015889872963513	0.016583262514058	0.013411995174712	0.018164808742951	0.014537350790661	0.017025000056903	0.0158624395404	0.010492294814992	0.019057047663578	0.016567842882535	0.01172757466817	0.015481469544025	0.020793898344085	0.01882656242987	0.015690007327074	0.015246218229532	0.022708851564396	0.022561082598753	0.010278393632056	0.018190892680214	0.019862505576048
Sugars	Glucose	M000040	C6H12O6	C00031	50-99-7	Glucose (1MEOX) (5TMS) BP	A191001-101	not be used for our analyses	14.73	1899.05	14.83	1899.30	0.65	0.01	15	15	870	89:2712 103:4189 157:6417 160:5336 161:1447 189:2183 205:11927 217:7008 229:2418 277:1234 291:1315 319:19433 320:8006 321:4301 322:1627	0.014562106656198	0.016191674767676	0.015690396306695	0.020282658916399	0.015973472148452	0.019575194158329	0.012827519210897	0.024200563034835	0.015291384307325	0.012071123275874	0.01517563181693	0.015215786798058	0.01429095355877	0.018511136530612	0.015064393000525	0.01981888163224	0.015839247104854	0.010552918104642	0.017631876241501	0.01659389596273	0.011382330293253	0.016173308002591	0.023268371734707	0.02024852065473	0.015657986770654	0.014627687363416	0.023921314830909	0.02408941234953	0.009728671975683	0.019222201805354	0.019869189693393
Sugars	Glucose, 1,6-anhydro-, beta-	M000248	C6H10O5	NA	498-07-7	Glucose, 1,6-anhydro-, beta- (3TMS)	A172001-101	Glucose, 1,6-anhydro-, beta-	NA	1701.20	12.95	1699.36	NA	-0.11	24	24	973	81:1408 101:1673 103:2953 117:2831 133:2973 142:1339 143:1777 155:1457 161:1383 171:1468 189:5778 190:1599 191:3736 192:1392 204:14803 205:4246 206:1889 217:15921 218:4781 219:2076 243:1599 333:5268 334:1993 335:1468	0.009889644381033	0.008635477348151	0.01043866933434	0.013190143014384	0.010724119840441	0.012725770855471	0.010353057251347	0.013244004287772	0.00778524932176	0.012327888495172	0.012529278513004	0.009939066245427	0.010410071602941	0.013958512515276	0.011314532888178	0.011553390587378	0.031612984941502	0.054684360011475	0.034043714568198	0.025147752291312	0.010895249763009	0.021494956862202	0.017855247444996	0.017339256451478	0.010470899961996	0.00900230009059	0.009680592889977	0.011082834271895	0.012289131682054	0.010359519807511	0.011524818099616
Sugars	Raffinose	M000049	C18H32O16	C00492	512-69-6	Raffinose (11TMS)	A337002-101	Raffinose	24.66	3350.64	24.58	3350.83	-0.32	0.01	71	71	838	81:2105 103:7200 109:1413 117:3370 129:19195 130:2547 133:4821 143:3094 155:4353 157:3648 169:26327 170:4306 171:1977 183:1838 189:5993 190:1580 191:11778 192:2284 199:1612 203:2554 204:40130 205:10972 206:4233 215:2431 217:61264 218:15464 219:6289 227:1573 229:2719 230:4701 231:3173 233:1302 243:13415 244:3692 245:3053 246:1393 257:3972 258:1374 259:1795 271:17404 272:5031 273:2665 289:1675 291:…	0.014519677751756	0.015763439509212	0.018852492356811	0.016378766355652	0.032784635839164	0.027378243479205	0.020368224585156	0.023845390670626	0.014539306999924	0.012170919647271	0.023668328113664	0.012951355604682	0.00948591361338	0.005597577929381	0.008823318664521	0.006296880390696	0.005795309172816	0.006510277923091	0.015275189245546	0.005255422510831	0.009047928953855	0.01227991858896	0.019973317245425	0.018272876613836	0.019227844360804	0.008309613449607	0.016006239566774	0.013765428561993	0.010925001181914	0.014333810777974	0.018784103422875
Sugars	Sucrose	M000044	C12H22O11	C00089	57-50-1	Sucrose (8TMS)	A264001-101	Sucrose	19.95	2623.04	19.89	2621.79	-0.29	-0.05	202	138	760	81:112734 82:10124 83:34235 87:12283 89:62022 99:21856 101:63382 103:471814 109:74118 111:34050 113:48852 115:22734 116:25310 117:197635 118:20187 119:23735 125:10879 127:36753 129:1059352 130:174923 131:142737 133:343594 134:54281 135:27063 139:59983 140:23568 141:51330 142:38985 143:215154 144:27343 150:67727 153:86920 154:19115 155:346627 156:72425 157:268912 158:51702 159:38228 161:14910 163:…	0.032527549481468	0.043316392171339	0.035504018161806	0.036500338362759	0.031007641134032	0.04280079820487	0.031467902849186	0.036002595543936	0.027701113059223	0.027133606528448	0.042042133176581	0.037555261968144	0.034894616580176	0.053465856457416	0.033828537156785	0.033366301412871	0.02709716094814	0.029859982605643	0.05090029032017	0.032834643359598	0.025570626892094	0.025894141895818	0.038224905557627	0.033658980610517	0.037947296327055	0.034178451122401	0.040720214431606	0.040794518723945	0.032554920990956	0.04183384862485	0.043874368901827
Sugars	Trehalose, alpha,alpha'-	M000671	C12H22O11	C01083	99-20-7	Trehalose, alpha,alpha'- (8TMS)	A274002-101	Trehalose, alpha,alpha'-	NA	2726.30	20.52	2719.87	NA	-0.24	28	26	857	117:11562 129:28680 157:10721 160:4622 169:27802 189:12887 204:21507 205:7944 206:4848 217:58153 218:42686 229:15253 231:6620 243:20655 244:17698 245:14680 271:17983 272:23649 319:7963 320:6395 331:12469 332:16613 361:49868 362:33314 363:15170 364:7879 365:13673 480:3577	0.001017809709634	0.001131476706903	0.000729737972361	0.001001712467364	0.000522525304426	0.000648512518641	0.000313597010324	0.000784492144446	0.000747357990358	0.000497724180647	0.000924422966651	0.00064943260017	0.000826803835903	0.000452403434509	0.000475086096036	0.000573558445	0.000481118929276	0.000292199326758	0.000315841276132	0.000430329231704	0.000196317184597	0.000308388547435	0.000277498021525	0.000331875614374	0.000703490376143	0.000369869062493	0.000614099771353	0.000645273243191	0.000311969724203	0.000487669335749	0.00047841389145
Sugars	Xylose	M000579	C5H10O5	C00181	58-86-6	Xylose (1MEOX) (4TMS) MP	A165001-101	Xylose	12.61	1645.84	12.48	1650.74	-1.00	0.30	3	3	929	217:3974 218:2533 307:3137	0.003857774801464	0.002642250997487	0.001578248340693	0.002545810011878	0.001488488286749	0.002277988297105	0.001705039147312	0.001449601099851	0.002495581985193	0.003881549343166	0.002643869628419	0.003325783777485	0.002399512521539	0.002260563251163	0.002393334039857	0.003092850744282	0.001900815587151	0.001260168127114		0.001473079110018	0.001811293976804	0.001735119322954	0.001652876378547	0.002264013399016	0.004256332686639	0.002663595473102	0.003349482536394	0.003103767209515	0.002890045505069	0.001902878625623	0.002252759381621
Terpene	Campesterol	M000295	NA	NA	NA	Campesterol (1TMS)	A329001-101	Campesterol	NA	3298.18	23.23	3141.07	NA	-4.76	113	110	899	81:7437 82:1309 83:2612 85:1840 91:5833 92:1297 93:5285 94:1266 95:8682 97:2806 105:7684 106:1844 107:6770 108:1661 109:5497 110:1279 111:1938 115:1416 117:3041 118:1308 119:7253 120:3797 121:7927 122:1785 123:2970 125:1289 128:1255 129:17914 130:3988 131:5377 132:2156 133:5841 134:2203 135:4564 136:1475 137:1791 143:4232 144:1647 145:8212 146:2886 155:2343 157:2531 158:1575 159:5712 160:4702 161…	0.016958302970411	0.015017710336551	0.012382014183932	0.014514333569787	0.01773510824064	0.019107456516665	0.013396815850908	0.016223823740563	0.013280664834774	0.013315888516954	0.014673695775946	0.012568649893438	0.014919349677693	0.01606581816054	0.014013441793761	0.015595138679367	0.013502301988855	0.014119323661465	0.014100912092021	0.011873316893527	0.011407074855567	0.016306491029481	0.011922662370167	0.013541768029228	0.016943244087902	0.018243812888462	0.01401811286676	0.016965719823166	0.015666006294217	0.019566432388651	0.015878613529201
Terpene	Cycloartenol	M000822	NA	NA	NA	Cycloartenol (1TMS)	A345001-101	Cycloartenol	NA	3447.38	24.34	3312.99	NA	-3.90	28	27	749	81:2146 91:1926 93:2066 95:2349 105:2498 108:1520 109:1876 119:2149 120:1360 121:2000 123:1486 134:1456 145:1563 159:1627 161:1898 163:1620 173:1611 175:1735 187:1379 188:1358 189:1414 190:1531 227:1342 353:1381 393:3761 394:2072 408:4074 409:2252	0.008704947298994	0.009085014428496	0.014879520959917	0.03026742832144	0.013811664651928	0.016579488665982	0.009253008577565	0.014676412081865	0.00746721813919	0.019972057094733	0.015143266473611	0.016092664558106	0.016848099359506	0.018818483819212	0.017184051382165	0.020174069046424	0.006861234340128	0.007710359876586	0.008779420344351	0.013243745212256	0.00459220471237	0.004845852808452	0.004082369532202	0.004136642707466	0.014809222417924	0.011469758984745	0.015458665639949	0.018392722263038	0.009053458017692	0.017601275801746	0.009463194617727
Terpene	Phytol	M000764	NA	NA	NA	Phytol (1TMS) MP	A217006-101	Phytol	NA	2170.86	16.53	2133.48	NA	-1.72	27	25	998	80:2161 81:12990 82:3611 83:3479 85:1509 89:1434 94:1352 95:8067 96:3474 97:3657 99:1193 109:3253 111:2963 113:1282 122:1324 123:13975 124:4916 125:1489 137:1467 141:1270 143:104901 144:16994 145:5823 173:1287 213:1630 233:1250 353:1279	0.011835714594577	0.013365527447111	0.014035686283321	0.019619167819912	0.015034217072068	0.017868076926394	0.016662215022435	0.01413174050815	0.015004836200999	0.016399617467363	0.015167495876667	0.012505062943309	0.011305458856955	0.014250509631714	0.012884060135629	0.01197282223633	0.01463899502015	0.013105949704653	0.007680021676391	0.009979301918781	0.010029375707451	0.014461951882562	0.01033581291988	0.009092479413482	0.014115078794301	0.015374416504179	0.015873988387312	0.015141757096469	0.012259895777465	0.01637171229095	0.012742796934048
Terpene	Sitosterol, beta-	M000183	C29H50O	C01753	83-46-5	Sitosterol, beta- (1TMS)	A338002-101	Sitosterol, beta-	NA	3385.83	23.83	3233.28	NA	-4.51	161	146	899	79:10190 81:18887 82:2571 83:6444 85:6623 91:14118 92:3065 93:13266 94:3167 95:21872 97:6174 99:2201 103:2039 105:19210 106:4890 107:17525 108:4488 109:13452 110:3022 111:5544 115:2741 116:1658 117:7334 118:2996 119:18550 120:10153 121:19910 122:4919 123:7567 124:1690 125:3003 128:2132 129:47174 130:10106 131:13106 132:5580 133:14565 134:5400 135:11469 136:3767 137:4643 139:1667 141:1835 142:1857…	0.020248796227429	0.015658894491771	0.014961883770893	0.021364346214626	0.020962541404647	0.020850785231698	0.017850692146465	0.019540455516817	0.014940194396951	0.017978423775707	0.01846617238329	0.016851843126828	0.016867830982324	0.0197474640596	0.015336457032853	0.014246213265439	0.015504191209931	0.017050441404296	0.014563265909139	0.013504033035012	0.013723088055768	0.015333383424744	0.012835997136454	0.01359821155717	0.021250764090455	0.021459235810468	0.016849323367788	0.018739827693902	0.016060602608837	0.019754530061719	0.016461226543395
Terpene	Stigmastan-3-ol,	M000160	NA	NA	NA	Stigmastan-3-ol, (3-beta)- (1TMS)	A337001-101	Stigmastan-3-ol,	NA	3365.84	23.92	3247.12	NA	-3.53	10	10	946	95:1496 215:2869 216:1903 306:1252 383:1500 398:1392 473:1851 474:1279 488:1717 489:1288	0.019981828861199	0.015967442850333	0.015003689941628	0.023262677349243	0.022795262351246	0.023328380730226	0.017435079186082	0.019087399671733	0.016012490517403	0.019923515677966	0.020038991937961	0.018171823444683	0.021190121058573	0.024128351590376	0.017271264188242	0.017604213947025	0.014080215987448	0.017627646358601	0.01472186548576	0.013730973965306	0.014099387908158	0.016150346040428	0.013063240800048	0.013642875576283	0.022115051391708	0.020920565992611	0.019320756798427	0.020350274933599	0.019088455088614	0.021479986227154	0.018199926053614
Terpene	Stigmasterol	M000158	NA	NA	NA	Stigmasterol (1TMS)	A332001-101	Stigmasterol	NA	3319.29	23.43	3171.58	NA	-4.45	167	161	897	80:1792 81:16915 82:2536 83:34111 84:4068 85:1712 91:9504 92:1798 93:8646 94:2099 95:8831 96:2743 97:6075 105:11696 106:2363 107:8690 108:2059 109:6045 110:1568 111:1380 115:1686 116:1240 117:4573 118:1459 119:10799 120:4226 121:6267 122:1706 123:3667 124:1271 128:1399 129:21162 130:4756 131:7670 132:3042 133:12025 134:3193 135:4878 136:1448 137:2367 138:1289 139:2077 141:1346 142:1346 143:6169 1…	0.016926560573544	0.012393930760659	0.014017908486389	0.016967465458127	0.014640622019453	0.015246055958862	0.012813364846766	0.015620192253534	0.008937969322235	0.009595411201183	0.013109046163116	0.010128828760938	0.014759980280341	0.017263372853433	0.014174265475692	0.016964142176585	0.01704922218978	0.016696265208849	0.01551829362224	0.012131522634763	0.010477011036349	0.013706340774209	0.009408655586896	0.010547063279049	0.012896204175081	0.012491990643816	0.013865832683868	0.017197144161576	0.013216936338468	0.020373262162465	0.014171825642656
Terpene	Tocopherol, alpha-	M000626	C29H50O2	C02477	59-02-9	Tocopherol, alpha- (1TMS)	A316001-101	Tocopherol, alpha-	NA	3160.75	22.43	3015.91	NA	-4.58	17	15	941	221:2092 223:1805 224:1258 235:1226 236:14628 237:24014 238:6969 239:2574 275:1301 277:2653 278:1313 502:40030 503:22476 504:10282 505:4271 506:2062 507:1426	0.011220991649443	0.005203768305865	0.007691238764973	0.019700407432583	0.013532476930445	0.010899052837261	0.011139076523196	0.015937626791472	0.007974281039054	0.010816328344342	0.009920965549624	0.011299347437822	0.008429378920252	0.00879905032531	0.00752037667452	0.010224429038259	0.006756765584326	0.007149568749151	0.004791481170213	0.007939408218117	0.004136446334476	0.006838271907255	0.003484655198047	0.00610499766164	0.009157331091449	0.009250775580883	0.00836989802088	0.011257884938381	0.009313520401712	0.012476868221091	0.006978520837052
[truncated: 60 more columns]
